# Supplementary material for: Exploring amino acid functions in a deep mutational landscape
Source: Mol Syst Biol. 2021 Jul 22;17(7):e10305. doi: 10.15252/msb.202110305 (PMC8297461; doi:10.15252/msb.202110305)
Supplement: Supplementary file 3 — Dataset EV2 [file MSB-17-e10305-s002.zip]

Archive with 3 entries (2 files):
- datasetEV2/
- datasetEV2/README.txt
- datasetEV2/datasetEV2.tsv
