# Supplementary material for: Exploring amino acid functions in a deep mutational landscape
Source: Mol Syst Biol. 2021 Jul 22;17(7):e10305. doi: 10.15252/msb.202110305 (PMC8297461; doi:10.15252/msb.202110305)
Supplement: Supplementary file 3 — Dataset EV2 [file MSB-17-e10305-s002.zip › datasetEV2/datasetEV2.tsv]

study	gene	position	wt	A	C	D	E	F	G	H	I	K	L	M	N	P	Q	R	S	T	V	W	Y	log10_sift_A	log10_sift_C	log10_sift_D	log10_sift_E	log10_sift_F	log10_sift_G	log10_sift_H	log10_sift_I	log10_sift_K	log10_sift_L	log10_sift_M	log10_sift_N	log10_sift_P	log10_sift_Q	log10_sift_R	log10_sift_S	log10_sift_T	log10_sift_V	log10_sift_W	log10_sift_Y	mean_score	mean_sift	total_energy	backbone_hbond	sidechain_hbond	van_der_waals
ahler_2019_src	Src	2	G	-0.8365664274957674	0.8477461470527472	-0.8162112819133266	0.5910847230625076	1.4315195316241747	0	0.5499479891311699	-0.3555901944495651	0.38480274586935065	1.154499763236683	2.2437852869783605	-0.9094587279968248	0.21106285425170648	-0.11060126637235666	0.282989378763284	-0.3854913500127291	-0.7921623641828147	0.6053355069842926	0.793057859246514	1.5508024995819223	-4.301029995663981	-4.301029995663981	-4.301029995663981	-4.301029995663981	-4.301029995663981	0	-4.301029995663981	-4.301029995663981	-4.301029995663981	-4.301029995663981	-4.301029995663981	-4.301029995663981	-4.301029995663981	-4.301029995663981	-4.301029995663981	-4.301029995663981	-4.301029995663981	-4.301029995663981	-4.301029995663981	-4.301029995663981	0.32202763366796644	-4.0859784958807825	NA	NA	NA	NA
ahler_2019_src	Src	3	S	0.4955644489826295	0.034810353339430715	-0.9911634998027603	-0.9591431161875321	1.5151361523115008	-0.8542518130450286	1.5323312757356935	2.378352026125103	1.4852099693969198	0.3791519933281131	1.8320034864071855	2.3556270121428335	0.14647537966789825	0.5318192186573778	0.22898006636430543	0	1.432798994256973	-0.689557713755013	-0.3300705433022204	1.6968557093197854	-0.6211480535511188	0	-1.5236031732746698	-1.7785857621576613	-2.2557070168773237	-0.6436872588493552	-2.1456939581989194	-2.0199966284162536	-1.364013888199167	-1.874518734299406	-2.1771783546968955	-0.9316285819673569	-1.5107448316307395	-1.8431480989299889	-1.8979094744881633	-0.290433259457456	-0.7475110555150116	-1.6565914061961426	-2.560667306169737	-2.204119982655925	0.6110464699971597	-1.5023443412765645	NA	NA	NA	NA
ahler_2019_src	Src	4	N	-0.39427340964979984	-0.83497776159789	-0.2072676597178536	-0.5479540063362677	0.12141778837524449	-0.705450626988305	0.12990055442106307	0.40325724907849814	-0.5576232801560541	-0.43982080739302576	-0.18894935833628426	0	-0.5983039688828801	-0.27010371311952036	-0.6307524156615683	-0.20078537872163546	0.0030070919435825575	-0.6276871612176275	-0.6340575353621549	0.5179692811710542	-0.04834683373178345	-0.859963589024718	-0.1956901558586949	0	-0.4395553268068126	-0.31233729311416447	-0.44946591340049263	-0.4362223666378341	-0.02426957310620363	-0.2495301765312364	-0.7054235607983781	-0.22793513114823521	-0.4801064077826637	-0.19054129582731183	-0.2122916303899828	-0.060705440573547084	-0.16535680124474433	-0.2812077714962079	-1.0041455201254341	-0.3104691656699612	-0.2831227559075712	-0.3326781976634203	NA	NA	NA	NA
ahler_2019_src	Src	5	K	0.2888324774018329	0.06043161739352821	0.46937096714008086	-0.6523265002080766	0.8680504706818003	-0.18733379346063797	0.07173256189226482	1.3756456014612655	0	-0.3751789174365669	0.24848756800095484	1.5080743665840661	-0.9652082880073717	-0.3722729540243873	-0.36608697576309357	0.23120185669880816	0.44080477587481737	0.3841644457206522	-0.5761245133156326	1.119695542089183	-1.22657927670939	-1.384576047114056	-1.3274403722367243	-1.09231997575758	-2.5016894462103996	-1.7532552902761587	-1.2769550083565548	-2.048176964684088	0	-1.2114781127775271	-1.704432900037521	-0.951752468196026	-1.411728293157671	-0.5712984003769458	-1.4300411819034058	-1.1639925408744685	-1.2786016244784946	-1.8680607047895754	-2.978810700930062	-1.668572703479257	0.17859801543617437	-1.4424881006172954	NA	NA	NA	NA
ahler_2019_src	Src	6	S	-0.6823998751040096	0.3412728237713348	0.47019706607030504	-0.17411471999263994	1.229709627349777	-0.3657081929477405	0.16273010772511656	1.7591528415403923	0.25435399157302363	-0.49394417791608286	0.3737468823810286	0.4389670990678526	-0.9571763094330992	-0.7923644894955254	-0.4359100790048616	0	0.06177582163560512	-0.21635169767728288	-0.25227213792296427	1.0808160870596568	-1.4861168143889072	-0.6059863368426871	-1.8910968723326866	-1.8312079796858183	-1.5265130299354317	-1.5825283067967069	-1.6261688549261697	-1.7201050199883618	-1.4666092919824487	-1.3228494787265672	-1.6449317936511494	-1.6914355864387611	-1.8585502265995326	-1.2475673907385258	-1.7133190306450696	0	-0.9572276625023262	-1.5960220363306452	-2.083546051450075	-1.108741383095861	0.0901240334339943	-1.4480261573528865	NA	NA	NA	NA
ahler_2019_src	Src	7	K	-0.5080849957167461	-0.243907069274687	-0.8673636800397322	-0.7138704132594514	0.2711495589376875	-0.9077247372231111	-0.627216850836142	0.10839995219848213	0	-0.051423834322529616	0.09084875735034587	-0.4676372934707627	-0.9120874821045426	-0.7998649778524407	-0.5416868183496298	-0.458465570010477	0.12145500002713146	-0.5831065250062604	-0.5409715826036755	-0.17593829824775123	-1.4467239538629004	-3.6020599913279625	-2.978810700930062	-1.1570788792400177	-3.3467874862246565	-2.7569619513137056	-2.7569619513137056	-2.978810700930062	0	-1.5678327305574118	-3.1249387366083	-1.4383024673460065	-2.7569619513137056	-1.5121548798885645	-1.3210266240802349	-2.6289321377282637	-1.755722879198157	-2.869666231504994	-3.4559319556497243	-3.070581074285707	-0.39037484299021463	-2.326312364165207	NA	NA	NA	NA
ahler_2019_src	Src	8	P	0.28193689764865587	0.6863592812773456	1.273754701361678	-0.07244239071764572	1.9712301909001138	-0.6885856951360223	0.7879257390175098	1.6858734631346548	0.3775500942956743	0.7912566694659127	0.1881345466433822	2.123621926134492	0	0.21029931336668303	0.2696402556804864	0.6407479311337446	0.5773159042389622	0.09342044816683297	-4.2681412089098626e-4	2.270447199826037	-0.6853955267865652	-1.5743027866374089	-0.28046156086261853	-0.3184422049623187	-1.6526699846830495	-1.04599883231843	-1.7201050199883618	-1.5323918944163668	-0.7497020076601353	-1.3255981871547182	-1.7785857621576613	-1.1109785779047752	0	-0.7407645978012665	-1.0085524019961971	-0.7096314443827325	-0.7605753819925692	-0.8845559165637605	-2.560667306169737	-2.218244625347531	0.6734029831158803	-1.1328812009893101	NA	NA	NA	NA
ahler_2019_src	Src	9	K	0.29075080012123433	0.5450093206669429	0.13536708480835907	0.6761300611571411	0.6952535138496325	-0.31164192123677315	0.4194517098630042	1.1392523602406324	0	-0.039798027672399906	-0.7657983047170166	0.4252260904935681	-0.9333942980204384	0.6269940297793112	0.1150756326469394	0.26630995362837107	0.25247549096572863	-0.5077382423828691	0.29548805756493357	1.1188377385318842	-1.0503660762007376	-2.7569619513137056	-1.0002172015458644	-0.6973444460492815	-2.7825160557860937	-1.558304864359283	-2.4145392704914994	-2.2254830342714507	0	-1.7133190306450696	-2.474955192963155	-1.2354502809355328	-1.6726410656136697	-1.5630426693305504	-1.2680085509810706	-0.9647704436497879	-1.7435227937583233	-1.2100669190682496	-3.2596373105057563	-2.9030899869919438	0.22216255251440928	-1.7247118572230513	NA	NA	NA	NA
ahler_2019_src	Src	10	D	0.28216098841473747	0.505636027530598	0	0.7318251211908092	0.37488615128753117	-0.5502833531859844	0.21341072232313896	0.1256245960398383	0.15890995752739887	0.4765088211099777	0.46437227488248406	0.2989564078834612	0.014443467144340154	0.3714359566487885	-0.10423924092136151	0.26610083006060387	0.12015771690229035	0.5143133045086256	-0.33223883857723746	0.46479007251769355	-0.3921698226467047	-1.3963144503853002	0	-0.08807040662724498	-1.8523236757589012	-0.36557311495237127	-1.4653394241715556	-1.2794272796357389	-0.2151331845323932	-1.0718602931248802	-1.5265130299354317	-0.5513709635690814	-0.4787965154251371	-0.7320074096344176	-0.8313552231121831	-0.2974402284748413	-0.7172646273789814	-1.0960964733098364	-2.3142582613977365	-1.63921731012672	0.21983854916438667	-0.9155265847099728	NA	NA	NA	NA
ahler_2019_src	Src	11	A	0	-0.009230624794511021	0.33913779862452353	-0.43822817413811527	0.29488553919208893	-0.459411598985689	-0.518038616596152	0.3677474512753563	-0.4918023056393242	-0.3273371944730954	-0.05513712615137102	0.3028822494283786	-0.2604536928969786	-0.6815503123859985	-0.5479926355933454	-0.2745616125697051	0.04445332041104288	-0.1934989151651953	-0.2652784730914167	0.010564437570746326	0	-1.7269987279362622	-0.5886328642572664	-0.35384143013788766	-1.3660268442103265	-0.2634043257492621	-1.3690638809358084	-0.9361039618740057	-0.45761033045906285	-0.6596550504718557	-1.4335625078049297	-0.768148276256584	-0.060355968043674026	-0.668673949424908	-0.6680668274967201	-0.2197187005040008	-0.43800469943451076	-0.7573343633547365	-2.1972262747080245	-1.822463500070138	-0.15814252429893805	-0.8377446241564982	NA	NA	NA	NA
ahler_2019_src	Src	12	S	-0.22961345559278887	-0.07667119031479629	0.2558992548562074	-0.3117783788145361	0.20423667902784376	0.09864792898557234	-0.2616537773890897	0.17031562978930567	-0.15905035210800647	-0.3189491722457331	0.3496083248565816	0.6192801656848896	0.04522654105306034	-0.4251662501169976	-0.3711144269998032	0	0.09591300303030773	-0.02772772461776969	-0.06073646709296149	0.6331899215894345	-0.34935255832068063	-2.305394801066431	-1.1527358982292355	-0.9627727654177256	-2.341988603342888	-0.35384143013788766	-1.9527251326158206	-1.7657358756212107	-0.6733569638973653	-1.559878396812196	-2.010995384301463	-0.768148276256584	-0.8960253306136119	-0.9410049064745837	-1.1690907004535567	0	-0.5565023221914146	-1.5841922723644568	-2.7825160557860937	-2.449771646944906	0.01149281267903603	-1.3288014660424055	NA	NA	NA	NA
ahler_2019_src	Src	13	Q	-0.2368414027319485	-0.36050783973193534	0.2020952000638693	-0.05690426176153346	-0.19625082913273448	-0.4910555932456267	-0.09469778083975905	0.22421843127799232	-0.35035530785464136	-0.3322872567372216	-0.10413982449536234	0.14153299249265097	0.13978976177476077	0	-0.45020105768485585	-0.2737601941781469	-0.14627846881728865	-0.24485011256024172	-0.5777888573723572	0.12341504167250988	-0.16484866870338044	-1.3550692920864127	-0.2748645868247289	-0.07719671842765834	-1.2600323032404905	-0.4888522215052273	-0.944812861444246	-0.6402593521362838	0	-0.5659902906302603	-0.9173941273021016	-0.3560047944215185	-0.5204966703475769	-0.0541130786490556	-0.37721627457279155	-0.1748011510575572	-0.27988205994298654	-0.5478300814645651	-1.786482243003695	-1.077015184291117	-0.1542433679930935	-0.5931580980025827	NA	NA	NA	NA
ahler_2019_src	Src	14	R	0.07509708603160703	0.012571346729155148	0.3261338653119732	0.13914664435174828	-0.11088792874614883	0.08712288080407815	0.2782239804034185	0.30561459592344614	-0.1540576590005777	0.028249476307257024	0.016710137115436986	0.30258235779502773	0.07082356308964197	-0.03368633192311175	0	-0.17617373954286739	0.19290715832095964	-0.07925853420509339	-0.37138403290293803	-0.5222137041336601	-0.585946324969054	-1.8282735463467688	-0.7266514312508988	-0.3502271726993227	-1.4300411819034058	-0.8779480373667502	-1.1411621485714145	-0.9525304253801434	-0.21456338439239872	-0.74484814901107	-1.3032069149182557	-0.5655109368488102	-0.9141744664792569	-0.479975240617093	0	-0.5533851763357329	-0.6398801384191946	-1.0364482664259038	-2.218244625347531	-1.0322180919242008	0.019376058086467633	-0.8797617829603603	NA	NA	NA	NA
ahler_2019_src	Src	15	R	0.3877666909484245	0.4661015995069931	0.3013803261140097	0.3504785755687074	0.4863268323913999	0.31962745402748666	0.5586761158334385	0.8491938061195745	-0.3964449676771743	0.4264181763340664	0.5720653490702173	-0.15069311936122426	-0.14773625907893617	0.2472897006562791	0	0.00960904335960087	0.41338354718683706	0.012137209498806246	-0.18424818427282344	0.8366151317601249	-0.21957466784140767	-1.400662867007511	-0.2599927877969528	-0.12595327448777102	-1.400662867007511	-0.4636309713219587	-0.7946602785684772	-0.8252135826326631	0	-0.6525724013814587	-1.048905443158337	-0.35907157913316756	-0.5469111014385684	-0.2530934795259021	-0.16535680124474433	-0.15159532932081235	-0.27996479846141226	-0.5841089224972201	-1.8712777156615732	-0.6594567424858058	0.2678973513992904	-0.6031332805486627	NA	NA	NA	NA
ahler_2019_src	Src	16	R	0.10925050885471141	-0.34156925502718544	0.18721895516932918	0.13826601056962037	0.06565955998343456	-0.07454682142568458	-0.1165083794113253	0.23846851317843698	0.013158420632507174	-0.0546355444972907	-0.009104435974167675	0.08313369523422537	-0.13199043384775472	-0.06891764619170426	0	-0.29242592249824667	0.0622520433338618	-0.10751436680860978	0.09990899116757565	0.27500885247618795	-0.18618558251895737	-1.3721223054200284	-0.25786427545652746	-0.07948535863678559	-1.335828294638069	-0.5361816384705704	-0.9459617893151305	-0.7727562184969375	-0.012043408872352461	-0.4086570882655449	-0.962374330085281	-0.37887567043292236	-0.5027247136420047	-0.30596546150783965	0	-0.18872669228805114	-0.26532015783611945	-0.528634934581981	-1.8167301563171954	-0.76789370738534235	0.003755637245896066	-0.581216589208382	NA	NA	NA	NA
ahler_2019_src	Src	17	S	-0.046923209091473704	0.08023577116118781	-0.3159048654210946	-0.31538584044191076	0.24595695350581376	-0.21620786338585657	0.21917561565518126	-0.8999878207370332	-0.29945006515681577	-0.19543588762723862	-0.12895650557228178	0.10251344061189889	-0.12087823944373123	-0.1483310293836825	-0.27581085405566746	0	-0.15713961470658577	-0.19705538885989574	-0.19275523689869012	-0.5903055039161559	-0.5397789213553185	-1.9488474775526188	-0.47114754922048796	-0.5378266952932096	-1.9767475403662884	-0.6016259138486438	-1.5909126305521648	-1.2777775360302697	-0.5421937709170229	-0.9815075465985271	-1.4072682336060378	-0.8249232788237898	-0.6990785915304596	-0.788212237099108	-0.7063060492542345	0	-0.5498279010756281	-1.112664069600833	-2.4377071355435254	-2.0942041196321317	-0.1726323071882016	-1.054427859895015	NA	NA	NA	NA
ahler_2019_src	Src	18	L	-0.048134990925369894	-0.09493762801305862	0.1505753857969902	0.27071845970953373	0.05645251135179163	-0.38449803050334774	0.07958442000305946	-0.7525408519296214	0.24669235089133573	0	-0.043674552702517425	0.3963836877370636	0.015622846850657802	-0.19921821263095937	-0.026230231077434878	-0.11393961615945346	0.021799284209224477	-0.33667765299279917	-0.04048548546078346	0.12161607937268466	-0.11528957808901903	-1.3075937651663694	-0.2158464876112026	0	-1.2222108125651325	-0.4407518959117463	-0.9022222654607167	-0.7414824400835469	-0.04318349407282583	-0.15406519867423374	-0.9361039618740057	-0.33334164521066856	-0.5547851239437829	-0.2580215857840296	-0.2909421486654567	-0.16829015740309666	-0.18752115513116213	-0.4433960105139731	-1.7812020018882624	-1.4039529924545608	-0.034044611323650206	-0.5750101360251896	NA	NA	NA	NA
ahler_2019_src	Src	19	E	-0.46221652428319776	-0.1495815870789292	0.11434722059979802	0	0.11608190629068069	-0.14641536168703279	-0.05286389450886644	0.08073745033617193	-0.22891823811129858	-0.36525412011965397	0.051589613400645246	-0.08008415263497044	-0.09031059566983497	-0.3477066194408536	-0.3320757946052647	-0.010826927677073035	-8.430365674623797e-4	-0.28911365277166046	-0.17101710023364727	-0.054317890496939115	-0.7590765212057449	-2.0385789059335515	-0.009638942585574213	0	-0.7960157555798741	-1.004584201457585	-0.9848498967705287	-1.311135431945208	-0.5566587683321206	-1.142366014849992	-1.748361779551788	-0.3574860185105268	-0.9022222654607167	-0.5409846676981706	-0.9184726737551954	-0.638177762399185	-0.6004127999819242	-1.3192113884933176	-2.4881166390211256	-1.4028535121663046	-0.12093946526296945	-0.9759601972849217	NA	NA	NA	NA
ahler_2019_src	Src	274	V	1.1676403239837176	1.7587091055352968	0.4765735799589437	0.28935494636316433	-0.23646046073523813	2.7777889525828843	-0.4917447388104531	0.17032440223968087	0.34560947882347637	-0.08925341441604837	0.7793042858589305	0.5108928683609558	1.7838608093180128	-0.41291593715780583	0.8703505690447746	1.492401670210948	0.6870073788151605	0	1.8175448352774752	-0.4074226668557435	-0.5427995872062317	-1.3888079391315657	-0.6537448506386145	-0.36517019762610076	-1.6625407387093438	-0.8653448577223513	-1.1968844451099732	-1.1387643813659598	0	-0.726420054323794	-1.410608976863067	-0.6909023825879858	-1.006784279525863	-0.6139471510596105	-0.181345303839931	-0.5631220722893425	-0.5774922341319244	-0.19209307207572143	-2.1396619934290064	-1.7110803943382735	0.6644782994199067	-0.881375745598733	0.49903182631578946	0.079902707001019	-0.023278396309505595	-0.08496762894736842
ahler_2019_src	Src	278	Q	0.07519831937235424	-0.09523014486600744	-0.5720552916061911	1.3950328778109713	-0.1679307461685916	-0.5601590702297722	-0.03308471915424299	-0.6896046746522846	-0.6256573362345246	-0.692299584765245	-0.12245166106508742	-0.5378484141616621	-0.9230555049578244	0	-0.5018609953681418	-0.24547916652401042	-0.597294100071819	-0.5897730974859262	-0.19017457861683995	-0.3054681689085344	-0.10069943053920731	-1.4151036558625503	-1.0340930845048082	-1.2648004515776867	-1.7000570999772329	-1.1907770783105782	-0.9451954997790453	-1.2568823747852584	-1.088043810927313	-1.2844144481068038	-0.8698271111074646	-0.4460563219375642	-1.0202240672703144	-0.07849560228226814	-1.2860896458710447	-0.0615052925073137	0	-1.0567528748621384	-1.8910968723326866	-1.620694482249418	-0.298959802882669	-0.9805404602395349	0.17514791894736842	0.08382241894736843	0.14638463157894738	-0.10188570526315789
ahler_2019_src	Src	279	G	-1.0363179097550894	-0.2196861223105618	-0.9280858139762393	-0.8517313484402265	-0.9523966160482847	0	-0.8769939434123564	-0.9971758021798056	-1.0923526904664393	-1.0185657168339826	-0.9550113696870478	-0.3488804922724695	-0.9947699080084939	-0.4301953762412552	-0.9505917150754352	-1.0075829932540492	-1.074213165426932	-0.9102638057176401	-0.9674310596109904	-1.044239525035052	-2.8096683018297086	-3.6020599913279625	-3.4559319556497243	-3.6020599913279625	-3.8239087409443187	0	-3.8239087409443187	-3.8239087409443187	-3.4559319556497243	-3.6020599913279625	-3.8239087409443187	-3.4559319556497243	-3.1870866433571443	-3.6020599913279625	-3.6020599913279625	-2.0338582672609675	-3.4559319556497243	-3.4559319556497243	-3.8239087409443187	-3.8239087409443187	-0.8328242686876175	-3.3132012696501083	0.44393195789473683	-0.11663125983157895	-0.384769405393438	-1.213487947368421
ahler_2019_src	Src	280	C	0.18046994174240105	0	-0.9145253507393841	-0.6249429667929988	-0.23246381174507685	-0.5458849886046051	0.3408619900978468	-0.9226201451166959	-0.8777060029702874	-0.7993080347056166	-0.783117191684574	-0.4161822778767583	-0.9891308146914549	-0.5984306441188909	-0.9681632966840207	-0.6269934076788533	-0.8505419156937619	-0.9063056869685137	-0.36441466912083453	0.31312428925169983	-0.29400807008530055	-0.5837756829014316	-0.6698907454071702	-0.5601149191826986	-0.15369382162724357	-0.4746312134763635	-0.2652401625362242	-0.4020307247741921	-0.5235306760736163	-0.17956864211799617	-0.6469497603574106	-0.48591733747416865	-0.6864491286664951	-0.4161780129179833	-0.45154915841999504	-0.39013890701945303	-0.4035678576509181	-0.29908005457971326	-0.7345925034689109	0	-0.529313749205019	-0.43104536893686424	-0.06005885263157895	-0.029033576923648337	-0.0977195540055255	-0.11200307578947369
ahler_2019_src	Src	284	V	-0.46217456973640203	-0.6188098814292028	-0.9466910911665146	-0.9044205813039257	-0.23646046073523813	-0.77293207900824	-0.9457029739785318	-0.7112426941903167	-0.9881873133774022	-0.9600413326377938	-0.8523162369799449	-0.957579076433319	-0.9047864114507169	-0.8375058493446845	-0.9345801644035416	-0.8954511408716705	-0.9236499820743966	0	-0.908828121716086	-0.9571638318517305	-3.2596373105057563	-3.8239087409443187	-4.301029995663981	-3.8239087409443187	-2.6675615400843946	-4.301029995663981	-4.301029995663981	-1.846185135655471	-3.8239087409443187	-1.6706021206389574	-3.3467874862246565	-3.8239087409443187	-1.9808837095529273	-3.8239087409443187	-3.8239087409443187	-3.8239087409443187	-3.3467874862246565	0	-4.301029995663981	-3.8239087409443187	-0.7859261896344829	-3.2956917349548647	0.9247257368421052	0.18139785368421052	-0.2913913320606758	-0.07598857368421053
ahler_2019_src	Src	285	W	1.4018405348343865	1.5888595575753859	0.5905967116822234	0.7900867180453702	0.4404837281872153	0.8555070144550384	1.1361660633796764	1.5186740320470369	-0.7237592603137022	1.3216325978722565	1.8678524676760702	2.3411415810360725	-1.010097367127369	-0.676051824710162	1.9660088936107196	1.2499823247616642	3.1280630756824612	2.2048289479279264	0	1.4639970084665603	-2.869666231504994	-3.8239087409443187	-4.301029995663981	-4.301029995663981	-1.475603877896158	-4.301029995663981	-4.301029995663981	-3.4559319556497243	-4.301029995663981	-3.1249387366083	-3.8239087409443187	-4.301029995663981	-4.301029995663981	-4.301029995663981	-4.301029995663981	-3.8239087409443187	-3.8239087409443187	-3.4559319556497243	0	-1.7918274733328783	1.0727906402544416	-3.508940257769744	2.2054095789473687	0.08485342894736843	0.6620554894736842	1.412007
ahler_2019_src	Src	286	M	0.07860652072676509	0.06227503995551125	0.43181277569687593	0.010804528637607095	0.5005999241728507	1.5801174170735028	0.020290021271278144	-0.30697560732515344	-0.026221356222433677	0.2655128737224656	0	0.015905657016997782	-0.8947800698858085	0.12853378996752673	0.5366110739311485	0.03963996467392507	-0.3232829488084016	-0.36180716019048137	0.36286825676321377	0.39943313493302374	-1.0612301772168826	-1.894489815230026	-2.0996328713435295	-0.7506793233623658	-1.507938395487401	-1.901356274182943	-1.575935474582512	-1.4628107737563554	-0.9478834494500019	-0.7292047466231522	0	-1.929962133392245	-2.024568191490737	-1.495529137505581	-1.470441326978837	-1.7708302974608991	-1.6152882570617175	-1.7178312216953584	-2.151810883008601	-0.8919426262161461	0.1259971918055207	-1.4499682688022646	1.842690052631579	0.1946880894736842	-0.49482771465287845	0.7610553736842105
ahler_2019_src	Src	287	G	0.38308985917464694	-0.15869767297318557	-0.6789638891223287	-0.9554598453097175	-0.3370533365710538	0	-0.7141674103250918	-1.033110578404666	-0.9560458159975429	-0.9911919241468157	-0.08680602712404047	-0.8542917004856007	-0.9263717438646398	-0.6153536541831102	-0.948528015300522	0.8519498599607882	-0.15741846221684433	-0.820307071726247	-0.4201560421736854	0.21274759752393355	-0.8387817803089838	-3.4559319556497243	-1.7999707334462296	-3.4559319556497243	-3.8239087409443187	0	-3.8239087409443187	-3.8239087409443187	-3.4559319556497243	-3.4559319556497243	-3.8239087409443187	-3.3467874862246565	-1.9083330424043154	-3.6020599913279625	-2.2328441339178196	-2.7825160557860937	-3.2596373105057563	-3.2596373105057563	-4.301029995663981	-3.8239087409443187	-0.46030679366328614	-3.013743468370602	13.815794736842106	-0.18297936842105264	-0.026935937031394238	-1.880519157894737
ahler_2019_src	Src	288	T	0.13063759391935498	0.2119501367660953	0.16359971600795994	0.2905540256696017	0.05785715779629732	0.22463203612020197	0.05412424731281492	0.1777548754765429	0.04823840774795388	0.1773817620396437	0.2108574516004239	-0.23984869926404828	0.057638498571368886	0.2609938744966727	0.20093506348849116	-0.09243120449249448	0	0.2563958711348811	0.18205522829472848	-6.402135905725888e-4	-1.2794272796357389	-1.7387371312075064	-1.678815972697686	-1.553618187777558	-0.8994571499875353	-1.474307475494989	-1.2229358452575705	-1.2171691947974081	-1.29627884007298	-0.5412866280662562	-0.8436023027174967	-1.4602967610521744	-1.6746896282889387	-1.5207126835238298	-1.449160394934215	-1.3877460939035626	0	-0.7620794336496197	-1.7201050199883618	-0.7019114306086184	0.11863429145479587	-1.2211168726831023	-0.03147411473684211	-0.04575810526315789	1.1839410684210527	-0.15874263157894736
ahler_2019_src	Src	289	W	0.13445379501720944	0.7919938072466305	0.4872106173380111	0.6812946481575576	-0.05586811464414742	0.27136571723046504	0.7179039621484539	0.41922009344226224	1.3413571982834682	0.20727516478095973	0.3013714869841634	0.4019065428171738	-0.08439886586898908	0.5829056720736879	0.456692571609822	-0.04515409704511232	0.47105262755225263	0.4698402829288616	0	0.21988555385945036	-3.6020599913279625	-3.8239087409443187	-3.8239087409443187	-3.8239087409443187	-2.40340290437354	-3.8239087409443187	-4.301029995663981	-3.3467874862246565	-4.301029995663981	-3.0222763947111524	-3.6020599913279625	-4.301029995663981	-3.8239087409443187	-4.301029995663981	-4.301029995663981	-3.8239087409443187	-3.8239087409443187	-3.3467874862246565	0	-0.5721083492911219	0.38851543319560905	-3.4083996884205594	4.271712631578947	0.15558676842105262	-0.17197835315789473	2.142754736842105
ahler_2019_src	Src	290	N	0.15279746213966758	0.24708410447092494	0.9380704906064561	0.537126999180051	0.5702643560201648	0.1300455466006474	0.24743833433180368	0.4296536881978999	-0.28491121471910535	0.14525139131516623	0.11246239461323201	0	0.5971854403169675	0.0038753872140922362	-0.09503611442867971	0.07410922183588382	0.2700669393076465	0.24226229847636604	0.7628982613794085	0.5768203412823769	-3.1870866433571443	-3.8239087409443187	-3.1249387366083	-3.070581074285707	-3.8239087409443187	-3.070581074285707	-1.8877302315827293	-3.6020599913279625	-0.9967549451868529	-3.2596373105057563	-3.6020599913279625	0	-3.2596373105057563	-2.9030899869919438	-1.750801642608887	-3.1249387366083	-3.1870866433571443	-3.4559319556497243	-3.8239087409443187	-3.4559319556497243	0.2828732664070485	-2.920528722633628	1.5198730105263158	0.5098401157894736	0.4686157684210526	-0.20702127368421053
ahler_2019_src	Src	291	G	0.22589057131696813	-0.050541553390819755	0.08453279405679719	0.01891706279762167	0.39625830525707806	0	0.09455782937930463	-0.07496901871919877	0.4493560713089168	0.11875835488299864	0.01626463355911091	0.02303637705925041	0.8819708121364623	0.01434045276538472	0.10017701739672955	0.04266974011702958	-0.37155217718150724	0.16945907681854658	0.5189167194765217	0.47380356095489107	-2.078313524516398	-2.0385789059335515	-1.8082696066371438	-2.515700160653214	-3.4559319556497243	0	-2.0385789059335515	-2.425968732272281	-0.8275430255994128	-3.070581074285707	-3.4559319556497243	-0.5888013260444459	-2.869666231504994	-1.7155692661554804	-1.9767475403662884	-1.3700809644964582	-2.688246138944246	-3.1870866433571443	-3.6020599913279625	-3.1249387366083	0.1565923314996043	-2.2419297342968014	3.4316136842105265	-0.10526795915789473	-0.12850247367200066	-0.35829630526315787
ahler_2019_src	Src	292	T	-0.07644087320079825	-0.10024781051271461	-0.3034279039134736	0.21151879790168956	0.05379849876003986	0.17841788070536355	0.30680049525371766	0.19768592142640515	-0.21396852313189393	0.3374240269239231	0.3475547087101344	-0.14579742665698336	0.2939263611079296	0.14378946781599766	0.4017250153713707	-0.08906464722457243	0	0.42707123970135813	0.7972808142471516	0.5339667873536057	-1.3995716742678688	-1.8431480989299889	-1.8110715162391466	-1.8712777156615732	-1.7785857621576613	-1.9685915357483759	-0.6628403554731442	-1.9566377219788704	-1.231731983548452	-1.755722879198157	-1.8341623753098717	-0.9046562681274747	-1.495529137505581	-1.941194513324093	-1.5994620106080537	-0.7858186913361793	0	-1.7340036295049208	-2.341988603342888	-1.5368538632736504	0.16510064153191253	-1.5226424167767976	0.7529705263157895	0.09805586315789473	0.05340301263157894	0.17922774157894736
ahler_2019_src	Src	293	T	-0.17769727077358508	-0.20500609429131944	0.6858525107215167	0.06330761798887403	-0.44658180977159156	0.6769731406561286	0.21954165598004727	0.24742801089520877	0.4749932311269695	-0.33621418900232314	-0.13341639889182347	0.2668424126054915	-0.03945703342629099	0.020231982610449988	0.5526165095201968	0.3453284474625026	0	-0.33379378074077676	0.6842312880630148	0.043560663559376545	-2.869666231504994	-3.4559319556497243	-3.6020599913279625	-3.3467874862246565	-2.560667306169737	-3.4559319556497243	-3.3467874862246565	-1.8082696066371438	-1.8431480989299889	-2.838631997765025	-3.3467874862246565	-3.2596373105057563	-3.3467874862246565	-1.849243560139691	-3.070581074285707	-2.9030899869919438	0	-1.505149978319906	-1.837137006678074	-2.530177984021837	0.13043704471460332	-2.638823699473792	-0.22229122105263158	-0.07352850210526315	-0.23672099231868948	-0.3597054210526316
ahler_2019_src	Src	294	R	-0.07245156563708034	0.033870808506902134	-0.03732273767799775	-0.07911730928166372	0.03467418171184311	0.0817904153004468	0.19829016900372076	0.2157777361244683	0.28994760158909955	0.2110755889772804	0.035155614939411196	0.27245166414734795	0.1469102437972691	-0.1629239178720192	0	0.10534866240417948	0.14278154908766666	0.05755980205107569	0.18450843852227466	0.24957258186255576	-1.7178312216953584	-3.3467874862246565	-2.4881166390211256	-0.900492006272035	-3.1249387366083	-1.5792193804514345	-2.0154726866562074	-2.7569619513137056	0	-2.204119982655925	-2.9030899869919438	-2.0530567293021744	-0.6560992877503938	-1.289459552066703	-0.45773491292747415	-1.8282735463467688	-2.3142582613977365	-2.593459819566045	-3.3467874862246565	-2.939302159646388	0.09539497637783903	-2.0257730916559518	0.3375806	0.04580257010526316	0.009777127809215788	0.3228289963157895
ahler_2019_src	Src	299	T	-0.6221512056643883	-0.5598302156128591	-0.3354596705424929	-0.49519618738799626	1.7365391085795996	0.2826475806046425	0.15615847805244917	-0.814214615725121	-0.21396852313189393	0.44495891964065387	0.9047501066939746	-0.2425370981779078	-1.0166512021313854	-0.15415093035077318	0.0758908496054224	-0.3952134610474561	0	-0.8101349851102067	-0.16472268117912442	0.7399534146409291	-1.8282735463467688	-2.3925449767853313	-3.4559319556497243	-3.6020599913279625	-3.8239087409443187	-3.6020599913279625	-3.8239087409443187	-3.4559319556497243	-3.4559319556497243	-2.560667306169737	-1.7088532382681143	-2.057991946977687	-3.3467874862246565	-2.2636034977233574	-3.6020599913279625	-1.748361779551788	0	-1.9450041384708585	-4.301029995663981	-3.8239087409443187	-0.07416661591219668	-2.839940998797415	1.3048712842105263	0.5932618894736842	0.3281845947368421	-0.3200439905263158
ahler_2019_src	Src	300	L	0.17041852898349044	-0.18877568297945205	-0.06044361017980032	0.05849524188052725	-0.9497948982353934	-0.21420156146672079	-0.5428467793642398	-0.8262990588510306	0.6084561965669193	0	-0.32308343377835524	0.4275232352045316	0.6800450234403259	-0.2902784685254199	1.8147854985950074	-0.06151062591347026	-0.11676847677393362	-0.759016134085482	-0.9863807919289608	-0.7471448747470115	-3.4559319556497243	-3.8239087409443187	-4.301029995663981	-3.8239087409443187	-3.070581074285707	-3.8239087409443187	-3.8239087409443187	-2.7825160557860937	-3.8239087409443187	0	-0.8234746634650001	-3.8239087409443187	-3.8239087409443187	-3.6020599913279625	-1.8110715162391466	-3.8239087409443187	-3.6020599913279625	-3.0222763947111524	-3.8239087409443187	-3.8239087409443187	-0.11534103360792342	-3.235504452394996	2.536635142105263	-0.009782833421052635	-0.14870416352473684	0.4231404226315789
ahler_2019_src	Src	301	K	-0.8990385442436343	-0.7004946728488447	-0.9773561338672092	-0.9629496200187069	-0.9550406194240668	-0.8476841462579552	-0.9308118384412595	1.263362019216054	0	-0.3554112638787197	-0.38368873873583076	-0.8627396444067303	-0.9455922628419613	-0.4880398925177786	-0.23157099317025814	-0.8096958398869237	-0.7997141875341296	-0.2326578257029918	-0.9095605699697394	-0.8929126332034827	-3.4559319556497243	-4.301029995663981	-3.8239087409443187	-3.2596373105057563	-3.8239087409443187	-3.6020599913279625	-3.4559319556497243	-3.8239087409443187	0	-3.4559319556497243	-3.8239087409443187	-3.4559319556497243	-3.4559319556497243	-3.070581074285707	-1.6298571529488979	-3.4559319556497243	-3.3467874862246565	-3.6020599913279625	-3.8239087409443187	-1.8616973018337186	-0.5960798703867084	-3.226442287136929	0.3844851052631579	0.6837191578947369	0.6073177894736842	0.016242710526315794
ahler_2019_src	Src	302	P	0.04681010408193877	-0.30771068740206564	0.8594047855944992	0.35491234599417304	0.6234663940306103	0.0469947705507056	-0.18353682350587608	-0.058306951771990766	0.19103736458867268	0.10626842176717957	-0.22890669448209258	0.3037686470666923	0	-0.19469717309817475	-0.2047386230456838	0.13613711332383088	0.1021988527493013	-0.07767833183894458	0.5227339404669238	1.2999464212175889	-1.4691602213834796	-3.6020599913279625	-2.7569619513137056	-1.1269701879389558	-3.6020599913279625	-2.939302159646388	-3.3467874862246565	-2.1051303432547477	-1.6546262694409115	-2.449771646944906	-3.4559319556497243	-2.838631997765025	0	-1.5551748004902524	-2.0065637695023884	-1.7340036295049208	-1.0331545763450836	-2.2636034977233574	-3.8239087409443187	-3.6020599913279625	0.16690519381436442	-2.3682931604028354	1.6650546315789474	-0.06973401808092157	-0.14954846941178948	-0.04262873157894737
ahler_2019_src	Src	304	T	0.21249674057814127	-0.5060662302363554	-0.27763329995139374	-0.0731793178684351	-0.43223935384202894	0.035613914733502824	0.1021413395986368	-0.7404004358028322	1.2804136472748304	-0.6819484133185875	0.026288639223492807	-0.14579742665698336	0.04596181410119709	1.1102111127341843	1.0918451520179537	0.053454224905885514	0	-0.6683912502367322	-0.020349896471110324	0.03716226970105301	-1.4914702810287135	-3.6020599913279625	-1.7682756166714835	-3.4559319556497243	-3.8239087409443187	-3.4559319556497243	-3.8239087409443187	-3.4559319556497243	-3.3467874862246565	-3.6020599913279625	-3.8239087409443187	-2.2967086218813386	-3.2596373105057563	-3.4559319556497243	-3.6020599913279625	-0.6913288932845817	0	-3.3467874862246565	-3.8239087409443187	-3.8239087409443187	0.02247916152422095	-2.997522359856278	1.8537371578947368	0.6088991842105264	0.583500847368421	-0.5230069210526316
ahler_2019_src	Src	307	P	0.3376569084924446	0.24780372685863275	0.5575346608758067	0.44357103997423186	0.03687221067360911	-0.13842359095617468	0.38704620486102603	-0.270181323522225	0.03724268984585513	-0.3365252373085339	0.005649261114735121	1.4433943263480118	0	0.38524207170674324	0.16697310246661512	0.642738929969254	0.30450440829266684	-0.23186348565765855	0.38985917470796755	0.17004163382652845	-1.3570411205902093	-2.9030899869919438	-3.1870866433571443	-2.978810700930062	-3.1870866433571443	-2.515700160653214	-3.6020599913279625	-2.425968732272281	-2.978810700930062	-2.183758700008217	-2.978810700930062	-3.1870866433571443	0	-3.1249387366083	-3.1249387366083	-2.211124884224583	-2.2403321553103694	-0.7876791968580242	-3.8239087409443187	-3.4559319556497243	0.2289568356284768	-2.6127082565454534	2.511016315789474	-0.22475812210526316	-0.10287557377085317	-0.3301924736842105
ahler_2019_src	Src	311	L	-0.6738093766007023	-0.16587016002188099	-0.750814908336138	-0.7222693836228974	-0.36214645787231936	-0.8057522602523254	-0.36718264668200123	-0.3747390552884745	-0.7938297487193563	0	-0.4216961111771207	-0.6996737795867052	-0.8849167677929394	-0.29949544390382177	-0.978454116248572	-0.8527952965617215	-0.8346893211652758	-0.06788693898632787	0.0153240210250867	0.20922195410834735	-3.6020599913279625	-3.8239087409443187	-4.301029995663981	-3.8239087409443187	-3.1870866433571443	-4.301029995663981	-4.301029995663981	-1.8195873671616762	-3.8239087409443187	0	-1.495529137505581	-3.8239087409443187	-3.8239087409443187	-3.8239087409443187	-3.8239087409443187	-3.8239087409443187	-3.8239087409443187	-3.1870866433571443	-3.8239087409443187	-3.8239087409443187	-0.49157378988425726	-3.4128717960044477	1.7831826315789474	0.02494287368421053	-0.3928037747368421	0.4611541
ahler_2019_src	Src	312	Q	-0.06022453573046504	-0.39031321976181427	-0.2527152241935641	-0.10038167217252292	0.5581693849908718	0.3380739151505052	0.19279051166045624	-0.5181266640785159	-0.3381613323319116	-0.30370100395994615	0.29173206442798794	0.2581031144971419	-0.9019185975076355	0	-0.13601636195242622	-0.44004367110309084	-0.42885275882884194	-0.6145838574765704	-0.5513033761977855	0.8191156864745401	-0.2146345685397312	-2.576754126063192	-1.021135015652343	-0.0044306125821961554	-2.576754126063192	-1.2794272796357389	-2.1904402853647325	-2.0291883891274822	-1.1275523522109867	-1.8195873671616762	-1.212185432936977	-1.604673606930649	-1.8341623753098717	0	-1.3521282346937675	-1.239200688369282	-1.2712405248321255	-1.8431480989299889	-3.0222763947111524	-2.6675615400843946	-0.12891787990467934	-1.544324050959974	0.6126110157894736	0.44391767368421053	0.3609311157894737	-0.07507334736842106
ahler_2019_src	Src	313	E	-0.9701667642051576	-0.15016584021441753	-1.015713266586418	0	-0.8272388193383784	-0.9879705767506334	-0.8883979723356961	-1.0830943091654162	-0.9570896049143974	-0.9385908695692545	-0.9930960360674972	-0.937255093533659	-1.0614567321301351	-0.059815194778239676	-0.9251074176801467	-0.9349079625069898	-0.9580640362552257	-1.104526620465933	-0.21993888814075266	-1.0079725183550494	-3.3467874862246565	-3.8239087409443187	-2.978810700930062	0	-3.8239087409443187	-3.1249387366083	-1.8648673486232252	-3.8239087409443187	-3.2596373105057563	-3.4559319556497243	-3.8239087409443187	-3.4559319556497243	-3.2596373105057563	-3.2596373105057563	-3.4559319556497243	-3.4559319556497243	-3.4559319556497243	-3.6020599913279625	-3.8239087409443187	-3.8239087409443187	-0.8010284261496698	-3.2459744209573005	1.4274532105263158	-0.22751016157894738	1.4549314736842105	0.1556324947368421
ahler_2019_src	Src	314	A	0	-0.6314679607076332	-0.9253191952243605	-0.8980192748619774	-0.9765303596471383	0.13649141276445256	-0.9275567589077771	-0.8182601266313602	-0.8760492067526924	-0.917193974357886	-0.9275476482338945	-0.9382936798388581	-0.8916592737630323	-0.255945530283824	-0.8823692886103546	-0.4840043693563921	-0.8915774693475553	-0.7772085049397404	-0.38032536704993375	-0.8880219359392455	0	-3.6020599913279625	-3.6020599913279625	-3.6020599913279625	-3.8239087409443187	-2.0021769192542744	-4.301029995663981	-3.8239087409443187	-3.6020599913279625	-3.6020599913279625	-3.8239087409443187	-3.8239087409443187	-1.8523236757589012	-3.6020599913279625	-3.6020599913279625	-2.9030899869919438	-3.3467874862246565	-3.3467874862246565	-4.301029995663981	-3.8239087409443187	-0.7075429255844602	-3.3193594594899865	5.262014894736842	0.0401057805263158	-0.039380805781264655	-1.2586142631578947
ahler_2019_src	Src	315	Q	0.31404236100075966	-0.14847050361469422	0.562249477639693	0.26839226842030356	-0.2663174535866326	0.12840542022462048	-0.008372760567505397	-0.5577374351674953	-0.4719539403488457	-0.4771401989333556	-0.16036064774988243	0.5460529858421526	-0.9343208199498096	0	-0.47561962764543403	-0.037142216697072516	-0.12798624072546508	-0.6522081201912276	-0.19017457861683995	-0.05223538495245762	-1.1316495003520317	-3.070581074285707	-2.122053048370812	-1.7459355470856621	-2.939302159646388	-1.8554257923903836	-1.8167301563171954	-2.6108339156354674	-1.4139756176130243	-2.3716110699496884	-2.838631997765025	-0.37094736227161	-1.763210900590707	0	-1.505149978319906	-1.553618187777558	-1.5323918944163668	-2.4377071355435254	-3.3467874862246565	-1.7532552902761587	-0.13704487078095942	-1.9089899057415938	0.45083850000000003	0.11050225789473683	0.05622433684210525	0.021460310526315786
ahler_2019_src	Src	316	V	-0.46554098174135206	-0.08968392280566241	-0.8980234667363142	-1.005562310239676	-0.8616564275792342	-0.9167498950763419	-0.375387243694144	0.4744641211271313	-1.0590603337626865	-0.4601884959302989	-0.5004939560554229	-0.6875451130410295	-1.0200802273600862	-0.9685856512167084	-0.3345386862098082	-0.5594507136569319	0.08273432798947095	0	-0.45340499919074667	-0.7645052977048861	-1.6099485035410126	-1.8082696066371438	-3.8239087409443187	-3.6020599913279625	-1.7363639314118917	-3.6020599913279625	-4.301029995663981	0	-3.6020599913279625	-0.4914029537699315	-1.7340036295049208	-3.6020599913279625	-3.6020599913279625	-3.8239087409443187	-3.6020599913279625	-3.6020599913279625	-3.1249387366083	-0.34596792598894904	-3.8239087409443187	-3.4559319556497243	-0.5431629636442363	-2.7647001700452276	0.07457757894736843	-0.040268015789473685	-0.386041439278	-0.007060315789473685
ahler_2019_src	Src	317	M	-0.8680205467003326	-0.6908774205960201	-0.9519557349935204	-0.5026126193042117	-0.9364543423863987	-0.620899256129255	-0.3713547704448224	-1.0630289138871964	-0.9797491838621166	-0.29265155035480533	0	-0.6084055516692998	-0.8842379746763097	-0.8500324778403641	-0.9340190898360132	-0.7121383710277329	-0.9304846799831672	-0.981486496659596	-0.9910709194807327	-0.8249054217660559	-2.9030899869919438	-3.3467874862246565	-3.3467874862246565	-3.4559319556497243	-3.0222763947111524	-1.837137006678074	-3.6020599913279625	-3.4559319556497243	-3.6020599913279625	-3.1870866433571443	0	-3.4559319556497243	-3.2596373105057563	-3.6020599913279625	-3.4559319556497243	-3.1870866433571443	-3.3467874862246565	-3.3467874862246565	-3.4559319556497243	-2.024568191490737	-0.7497192660798976	-3.0446935937111546	2.16760642	-0.07077995745593103	-0.4018711605263158	0.6786314210526315
ahler_2019_src	Src	318	K	-0.5722888738549309	-0.7441615681962539	-0.2995277788252208	-0.5306044366083874	-0.9162289594755999	-0.543127695369324	-0.8180688232316763	-0.7960472288813614	0	-0.9032037188800335	-0.262622701488658	-0.6968641629950937	-0.9058574402265773	-0.4205145464347443	-0.8972751420943015	-0.4416296754253978	-0.4252213419970383	-0.8278921987590792	-0.8142091244185675	-0.8083007935069805	-3.3467874862246565	-4.301029995663981	-3.8239087409443187	-3.3467874862246565	-3.8239087409443187	-1.8648673486232252	-3.4559319556497243	-3.8239087409443187	0	-3.4559319556497243	-3.8239087409443187	-3.4559319556497243	-3.4559319556497243	-3.1249387366083	-1.9850596502070634	-3.4559319556497243	-3.4559319556497243	-3.6020599913279625	-3.8239087409443187	-3.8239087409443187	-0.6311823105334613	-3.2625287437222052	1.594083894736842	0.4831987805271804	0.3900842042874201	0.22957017894736842
ahler_2019_src	Src	319	K	0.20726569094964684	0.359790748395766	0.35921743328662054	0.5988587653855987	-0.21027804993875332	-0.2987505492931607	0.4924120705514692	0.3032781617587093	0	0.0995575385695484	0.28220844514693755	0.11676322045159973	-0.371012527333645	0.061144998402421644	0.01394212704760206	0.07595042024129214	0.2388287346953107	0.23068329664107642	-0.5658397661295935	0.17857491791270322	-1.941194513324093	-3.2596373105057563	-2.474955192963155	-2.0629838925351858	-3.0222763947111524	-1.63921731012672	-2.4881166390211256	-2.6675615400843946	0	-1.0416750683559468	-1.411728293157671	-1.4335625078049297	-2.4377071355435254	-1.2460341341348398	-0.6674605531098894	-1.276134035556496	-0.7089643252317341	-2.515700160653214	-3.2596373105057563	-2.8096683018297086	0.1086297838370575	-1.9182107309577647	0.4929360789473684	-0.19736979232084212	-0.2541113272321579	0.0762076052631579
ahler_2019_src	Src	320	L	-0.9429963170959895	-0.4683674793551547	-0.9801329906068759	-0.94259964664367	-0.34485923951783604	-0.8886173993791912	-1.0202458741450902	-0.6638545545629888	-0.9874677892558225	0	-0.5170365728944887	-0.35165807456226655	-0.9619810022485044	-0.8172710231200041	-0.9812343329574036	-0.8559928177787411	-0.6680606164535855	-0.640411103048806	-0.987043108074187	-0.8791563719596901	-3.4559319556497243	-2.0065637695023884	-4.301029995663981	-3.8239087409443187	-1.3963144503853002	-3.8239087409443187	-3.8239087409443187	-2.0021769192542744	-3.8239087409443187	0	-3.0222763947111524	-3.8239087409443187	-3.8239087409443187	-3.8239087409443187	-3.8239087409443187	-3.8239087409443187	-3.6020599913279625	-1.6726410656136697	-3.8239087409443187	-3.8239087409443187	-0.7449493156830148	-3.176099534624798	3.347077210526316	-0.22385531409011053	-0.20894989138074446	0.3808836842105263
ahler_2019_src	Src	323	E	0.15271513770716438	0.005938920363831524	-0.03659884590167804	0	0.1297774650063896	0.04760351395597189	0.3480435741528743	0.045144698897028566	0.7762417908468903	0.0661075422443659	-0.14940396931508768	0.058174673966856924	0.24696646099470423	-0.059815194778239676	0.9864595189666852	0.07678333615059067	0.12535609409445148	0.09049272872368909	0.2162780114243505	0.20425411183001424	-1.2452695309762465	-3.1870866433571443	0	-0.22940569712422956	-3.1870866433571443	-1.702239488900866	-2.078313524516398	-2.6675615400843946	-1.3660268442103265	-1.9566377219788704	-2.9030899869919438	-1.5694412304772425	-0.8154505186793025	-1.292004253577071	-2.2254830342714507	-1.4151036558625503	-1.5135695211455662	-1.5825283067967069	-3.6020599913279625	-3.3467874862246565	0.16652597846654266	-1.8942572809930036	1.101894547368421	0.7330574736842105	0.6779790052631579	0.07054885263157894
ahler_2019_src	Src	325	L	0.4482574486718492	0.5388179840757151	-0.9177286165576353	-0.9994124759749311	-0.6703041078428205	-0.8347488338180267	-0.4175259713546803	0.6054164968552188	-0.42197005455954556	0	-0.02495867370678005	-0.18964626350222302	-0.8022447264907067	-0.817553587066368	-0.9648421035774393	0.18078957521233086	0.7354297578448007	0.45287550564796997	-0.2990288606275012	-0.9749088238797932	-3.6020599913279625	-3.8239087409443187	-3.8239087409443187	-3.8239087409443187	-3.2596373105057563	-3.6020599913279625	-3.8239087409443187	-3.0222763947111524	-3.8239087409443187	0	-3.1870866433571443	-3.8239087409443187	-3.6020599913279625	-3.8239087409443187	-3.8239087409443187	-3.8239087409443187	-2.474955192963155	-3.2596373105057563	-3.8239087409443187	-3.8239087409443187	-0.2686643165325283	-3.403638448820718	5.059334047368421	-0.1311061947368421	-0.17673379479828052	0.3843512
ahler_2019_src	Src	326	V	0.04415018037269674	-0.028214573548810414	-0.48459589253384994	-0.7242879865691663	-0.37854299143076703	-0.13692740431640488	-0.19433461310845873	0.128671554196425	0.32462972332616813	-0.026686075663333003	-0.3918225429349785	0.6245619832350259	-0.5912525770528622	0.013054096047375428	1.5334998950716114	0.21071296194005823	-0.0788127093086459	0	-0.45340499919074667	0.024802254172245984	-2.978810700930062	-2.0021769192542744	-3.8239087409443187	-3.6020599913279625	-3.6020599913279625	-4.301029995663981	-4.301029995663981	-1.0411972966004976	-3.6020599913279625	-2.332547047110046	-3.4559319556497243	-3.8239087409443187	-3.6020599913279625	-3.8239087409443187	-3.8239087409443187	-2.2254830342714507	-1.8167301563171954	0	-4.301029995663981	-3.8239087409443187	-0.029239985864820833	-3.114187538357932	3.8161995263157897	-0.14618753889473685	-0.3666380518439625	-0.06554953684210525
ahler_2019_src	Src	327	Q	-0.11592965818311032	-0.09394614366667481	0.9522471013877128	0.328612414710822	-0.04983908668218312	-0.15662525803029687	0.2647281179815459	-0.1998448569485743	0.3281791703380179	0.21754526850292707	-0.012592993532410918	0.1535593578832936	0.05911272364701676	0	0.24380302103439636	0.4611662219329897	0.6796446609891912	0.005156375305621162	-0.19017457861683995	-0.17671763132796384	-1.5726762136427528	-3.2596373105057563	-2.978810700930062	-2.1643094285075746	-2.978810700930062	-2.449771646944906	-2.3615107430453626	-2.6675615400843946	-0.8802493761154158	-2.305394801066431	-1.550521600812635	-1.6298571529488979	-0.7410037467510889	0	-0.6002397742896343	-0.9387360576997501	-2.2716462179787715	-2.54515513999149	-3.070581074285707	-2.6675615400843946	0.134904211336274	-1.9817017383307545	0.027025876315789475	0.8700388789473684	0.6361852894736842	0.3870944052631579
ahler_2019_src	Src	329	Y	0.1747851662723893	0.10539799505226138	-0.49554819130745	0.2559519938787307	0.14202188721999767	0.12138720757493324	0.13833950383685073	0.9694645886328137	-0.5567427764845918	0.3499257495337274	0.18663743827557355	0.07041210951978734	-0.927049636106703	-0.5386596318380774	1.2175395373293652	-0.14744782726702843	0.2597738541290096	0.3695927251004766	-0.010465619137492766	0	-2.7328282715969863	-3.1870866433571443	-3.070581074285707	-2.978810700930062	-1.6335770427740273	-1.678815972697686	-0.9253663817030958	-2.838631997765025	-2.978810700930062	-1.556737012541305	-3.070581074285707	-1.390939450069913	-3.1249387366083	-2.978810700930062	-2.9030899869919438	-2.838631997765025	-2.838631997765025	-2.0996328713435295	-3.1249387366083	0	0.08426580371072864	-2.3975720675474452	2.2307668421052633	-0.07240672968421052	0.17889175263157894	1.3262445263157894
ahler_2019_src	Src	330	A	0	-0.14361882512528731	-0.8314619581730739	-0.9102681562826186	0.4179002182089707	-0.4588849865849616	0.45604674525332023	-0.6642485138467288	0.3148987191799375	-0.9077329054346785	-0.4678212106245023	-0.09160391660784072	-0.9080691428285254	-0.12918090904241025	0.7585491661202587	-0.21748519616048997	-0.059363827296769076	-0.702548256095346	1.5868648107153622	0.5969366963981051	0	-3.6020599913279625	-3.8239087409443187	-3.8239087409443187	-1.8167301563171954	-3.1249387366083	-4.301029995663981	-3.2596373105057563	-3.8239087409443187	-2.1972262747080245	-3.4559319556497243	-3.8239087409443187	-3.4559319556497243	-3.8239087409443187	-3.8239087409443187	-3.1870866433571443	-3.4559319556497243	-3.2596373105057563	-3.4559319556497243	-2.939302159646388	-0.1180545724113639	-3.222741442345266	7.040738684210527	-0.06072961120898855	-0.14421816447339475	-1.4354424736842106
ahler_2019_src	Src	333	S	-0.7807351786238007	-0.10342665842390594	-0.5726166206890948	-0.01266498110064952	-0.5878213759313231	-0.8334913618485602	0.22625413035653633	-0.8057540681049442	-0.7793742086177805	-0.8205016356082704	-0.5891213336580282	-0.5234996350203741	-0.7198497175452756	-0.2918832917267935	-0.6100298144742886	0	-0.4759462691382433	-0.7511667676029683	-0.25824807445924347	-0.03340527302989501	-2.279840696594043	-3.3467874862246565	-3.0222763947111524	-3.1870866433571443	-1.6893066876566394	-3.1870866433571443	-3.4559319556497243	-3.1870866433571443	-1.7066374452885544	-1.5994620106080537	-3.4559319556497243	-1.6243363860391147	-2.2479515521805613	-1.6726410656136697	-3.1870866433571443	0	-0.37949958216273877	-2.978810700930062	-3.8239087409443187	-3.4559319556497243	-0.46616410676234515	-2.474380059466566	-0.2900953157894737	-0.052584006546457895	1.5053999578947368	-0.4022332894736842
ahler_2019_src	Src	334	E	-0.11343962684388753	0.6864641667104079	-0.0549756961452956	0	1.0031409772999673	-0.2935425110284183	0.03614995157985362	0.33576536181884714	0.22158570008793288	0.364470872333621	-0.14940396931508768	-0.10853643757440079	0.2927590864578434	0.02317548527581465	0.21019226254423326	-0.10190266948378282	0.1075201253318181	0.228651838532128	0.023138448100725795	0.3785106722505273	-2.9030899869919438	-2.2479515521805613	-0.9798459683616672	0	-3.8239087409443187	-3.1870866433571443	-3.4559319556497243	-3.6020599913279625	-1.1316495003520317	-3.3467874862246565	-1.6829818989518885	-2.474955192963155	-3.1249387366083	-1.2980005251103632	-2.2716462179787715	-3.070581074285707	-2.024568191490737	-3.3467874862246565	-3.8239087409443187	-3.6020599913279625	0.1544862018966424	-2.5699369940637933	0.7100343157894736	-0.025098029473684207	0.4629336315789474	0.23856372631578948
ahler_2019_src	Src	335	E	0.6268157834124888	0.9095947629202493	0.605361691211042	0	-0.17629186078244286	-0.03254525703142472	-0.1258231976321454	1.0711308774194241	1.4697427443362543	1.1384905590173449	0.8522480018350351	1.136763334672241	0.244279164980805	-0.059815194778239676	1.4261195829090163	0.803347945052899	0.7340189016044981	0.47348658616355926	-0.21993888814075266	-0.1468799999469645	-3.1249387366083	-4.301029995663981	-1.7759851886271358	0	-2.2636034977233574	-3.4559319556497243	-3.6020599913279625	-3.8239087409443187	-2.0942041196321317	-1.755722879198157	-3.8239087409443187	-3.4559319556497243	-3.3467874862246565	-1.6261688549261697	-3.6020599913279625	-3.3467874862246565	-3.4559319556497243	-3.6020599913279625	-4.301029995663981	-3.8239087409443187	0.5365052768611444	-3.029098015212927	0.07940707368421053	0.033478665417989474	0.035568717737394735	0.09338824210526316
ahler_2019_src	Src	339	I	-0.8777211365643733	-0.7497859209837193	-0.9384336651263924	-0.9228582555418634	-0.8617867516584284	-0.9509240499001917	0.19281790288592074	0	-1.0621334097784403	-0.1825946696656936	-0.8535151832303828	-0.8563702469907473	-0.9789711321904624	-0.7477880100764384	-0.9535021911665071	-0.9584030989528441	-0.89501730140896	-0.45353680556274034	-1.094039242400061	-0.948883550086755	-3.4559319556497243	-3.8239087409443187	-4.301029995663981	-3.8239087409443187	-3.1870866433571443	-3.8239087409443187	-2.2636034977233574	0	-3.8239087409443187	-1.763210900590707	-3.070581074285707	-3.8239087409443187	-3.8239087409443187	-3.8239087409443187	-3.8239087409443187	-3.8239087409443187	-3.8239087409443187	-3.1249387366083	-3.8239087409443187	-3.8239087409443187	-0.754672335919954	-3.352664384760537	3.620826684210526	0.0662523894736842	-0.08777828416991632	0.2887363947368421
ahler_2019_src	Src	340	V	-0.2166838035368278	-0.016137848281227732	-1.0209248711181595	-0.9324878160850023	-0.9497596084884096	-0.8186977002069411	-0.9411022356445643	-0.18495725044703504	-0.9893982291746688	-0.49205991465520854	-0.4308341250160225	-0.8795855465278816	-0.9792255090167586	-0.9538590156193786	-0.9443942772802548	-0.7538478374505732	0.20941626042325223	0	-0.9408201270182723	-0.9839992677574338	-3.2596373105057563	-3.8239087409443187	-3.8239087409443187	-3.8239087409443187	-3.4559319556497243	-3.8239087409443187	-4.301029995663981	-0.392920455271429	-3.8239087409443187	-2.7328282715969863	-2.1051303432547477	-3.8239087409443187	-3.8239087409443187	-3.8239087409443187	-3.8239087409443187	-3.8239087409443187	-1.7066374452885544	0	-4.301029995663981	-3.6020599913279625	-0.6609679361450684	-3.2048146586833153	6.387896631578948	0.18292083684210528	-0.021465634096715206	-0.10789515789473685
ahler_2019_src	Src	346	K	0.09268519924055321	-0.04152267349947392	-0.1934212752233122	-0.10134170233598674	-0.14961293707585918	-0.18275140963325426	-0.16970546845381929	0.13876514875896048	0	0.09751494098789722	-0.06416138828989394	-0.09252973415883754	0.7957281496079806	0.0067857552734580245	0.3546814816278476	0.09638680189146281	0.10428505912965594	-0.050821262736677995	0.13710764758870703	0.1452178496066364	-1.8523236757589012	-2.7569619513137056	-1.7155692661554804	-1.6335770427740273	-2.4377071355435254	-1.6335770427740273	-0.46922418698959023	-2.332547047110046	0	-2.0629838925351858	-2.530177984021837	-0.4743722037881119	-1.3560540872519333	-0.4680742450593828	-1.3377144842778699	-1.6526699846830495	-1.919012953089113	-1.4666092919824487	-2.838631997765025	-1.7340036295049208	0.046164509115302205	-1.6335896051189092	0.5176883863157895	0.04432053015369363	0.0468606837172557	0.1752835947368421
ahler_2019_src	Src	347	G	-0.34433188915307555	-0.16816919838898753	-0.48258304502687116	-0.6847098642486826	-0.5821915220717263	0	-0.4396688411949633	-0.845360174909753	-0.036346364818202206	-0.023903905228562033	-0.510752840349018	-0.13442572752547158	-0.9090076008319135	-0.5109909538259286	0.026680791875311114	-0.038823597146818684	-0.5651183688480925	-0.9252349347660278	-0.7273049422498113	-0.7181370091214521	-4.301029995663981	-4.301029995663981	-4.301029995663981	-4.301029995663981	-4.301029995663981	0	-4.301029995663981	-4.301029995663981	-4.301029995663981	-4.301029995663981	-4.301029995663981	-4.301029995663981	-4.301029995663981	-4.301029995663981	-4.301029995663981	-4.301029995663981	-4.301029995663981	-4.301029995663981	-4.301029995663981	-4.301029995663981	-0.43101899939150234	-4.0859784958807825	3.498154736842105	-0.2674946157894737	-0.2761898140882137	-0.8502395263157895
ahler_2019_src	Src	348	S	-0.4448044422354355	-0.08215538790742385	1.1912574636260007	-0.8207537816103526	-0.9231680623989768	-0.8107678006651302	-0.7354461121361309	-0.9198299949840391	-0.8402173188261124	-0.9635540000416736	-0.712659868149207	0.7219785378560796	-0.7164997220872154	-0.49265725613786465	-0.8933894747783666	0	-0.6234580304234412	-0.8895096790161765	-0.25824807445924347	-0.9485872972414936	-1.7682756166714835	-1.4602967610521744	-3.2596373105057563	-3.4559319556497243	-3.8239087409443187	-2.838631997765025	-3.8239087409443187	-3.6020599913279625	-3.3467874862246565	-3.4559319556497243	-3.8239087409443187	-1.6726410656136697	-3.1249387366083	-2.204119982655925	-3.6020599913279625	0	-2.869666231504994	-3.3467874862246565	-4.301029995663981	-3.8239087409443187	-0.5081235150808101	-2.9802215764111635	0.2047505105263158	0.3339560853684211	1.4336490736842105	-0.3506549294736842
ahler_2019_src	Src	349	L	0.5286303811770029	0.16171978976177945	-0.945585287167559	-0.4748899886960526	-0.04084795995303473	0.3609151314067797	-0.9400112679999156	0.4312298823868032	-1.0166482944305493	0	-0.033814033878070436	-0.7609314483447743	-0.8944719372149657	-0.29949544390382177	-0.9185417364197233	0.09921161921550875	0.027321548065808787	0.26382980016564167	-0.27453110115113444	-0.3085697103633277	-3.6020599913279625	-3.8239087409443187	-4.301029995663981	-3.8239087409443187	-3.0222763947111524	-4.301029995663981	-4.301029995663981	-3.0222763947111524	-3.8239087409443187	0	-3.1870866433571443	-4.301029995663981	-3.8239087409443187	-3.8239087409443187	-3.8239087409443187	-3.8239087409443187	-3.8239087409443187	-2.2403321553103694	-3.8239087409443187	-2.2636034977233574	-0.2517740028671802	-3.4478466864147967	5.220271	0.01372220105263158	-0.10975867984682454	0.42789421052631577
ahler_2019_src	Src	351	D	-0.199025239315055	-0.07847996066752347	0	-0.009575052138741132	0.05074669400411635	-0.09844441771131043	-0.02044528236412738	-0.20757214882387048	-0.46663021538556515	-0.3503713656731023	-0.4042956609462575	-0.25279466839091946	-0.715036945320673	-0.07066321426712023	-0.42948678287403735	-0.09237601066659414	-0.25828214927917226	-0.3726687423862404	-0.33992412686596857	-0.7467069850108443	-3.1870866433571443	-1.8777841217271733	0	-0.726420054323794	-2.204119982655925	-2.8096683018297086	-3.2596373105057563	-3.8239087409443187	-3.1249387366083	-3.8239087409443187	-4.301029995663981	-1.748361779551788	-3.3467874862246565	-2.1051303432547477	-3.4559319556497243	-1.9685915357483759	-3.2596373105057563	-3.8239087409443187	-4.301029995663981	-3.6020599913279625	-0.2531016137041503	-2.8374970883715864	0.05545624210526317	-0.2550954531578947	0.6309211842105263	-0.24516416315789474
ahler_2019_src	Src	352	F	-0.005709581869061468	0.10045413459198956	-0.533246463675331	-0.29097588887164866	0	-0.5058163461862669	-0.04084926548873749	-0.20836959005055283	-0.61021131759984	-0.10351695980263442	-0.19654100872913705	-0.2379369054956085	-0.6309304449865709	-0.33093907037226417	-0.36360078680358265	-0.19251569181741	0.11207126551605304	0.4522150303141881	-0.2426408328246775	-0.142170275177013	-3.3467874862246565	-3.8239087409443187	-3.8239087409443187	-3.8239087409443187	0	-3.6020599913279625	-1.8810742471742232	-2.0942041196321317	-3.6020599913279625	-2.474955192963155	-3.1249387366083	-3.8239087409443187	-3.6020599913279625	-3.6020599913279625	-3.6020599913279625	-3.6020599913279625	-3.6020599913279625	-3.1249387366083	-3.4559319556497243	-0.6457954886296869	-0.1985614999664053	-3.0329340433281593	2.9214206842105264	-0.13679988042105262	-0.21592682195821156	0.8429478736842105
ahler_2019_src	Src	353	L	-0.014615093776284683	0.3410455207078278	-0.9538765466628524	-0.6625337839482687	-0.21913357567058547	-0.8497249109626939	-0.8387122803002757	-0.004189042319268173	-0.9338070596074698	0	-0.04744139591396858	-0.7267775857815647	-1.009908055295239	-0.44454418958295394	-0.8568047773680983	0.04403136746851598	-0.37109551632268656	0.175330676950053	-0.33720362820542155	-0.4404452713412313	-2.211124884224583	-3.8239087409443187	-4.301029995663981	-3.8239087409443187	-3.1870866433571443	-4.301029995663981	-4.301029995663981	-1.763210900590707	-3.8239087409443187	0	-2.078313524516398	-3.8239087409443187	-3.8239087409443187	-3.8239087409443187	-3.8239087409443187	-3.8239087409443187	-3.6020599913279625	-1.6625407387093438	-3.8239087409443187	-3.8239087409443187	-0.4075202573966233	-3.2823257039580636	3.996113842105263	-0.01918492105263158	-0.09737806752383991	0.509247552631579
ahler_2019_src	Src	354	K	-0.1792881999989242	0.11826693574162365	-0.0033753468984295235	0.14949893371882092	0.14161083146100298	-0.0026853490017946344	0.14160751726798476	0.13952854412915114	0	-0.05298316150140764	0.16253598578092301	0.053412036388425774	-0.2920753818658514	0.10040374665113995	0.4379644928871202	-0.31327875933273475	0.1583985459962625	0.16728061258186333	0.3125866343711517	0.25684309981531567	-3.2596373105057563	-3.8239087409443187	-3.8239087409443187	-2.1163385648463824	-3.8239087409443187	-3.3467874862246565	-1.4730149314400043	-3.6020599913279625	0	-3.1870866433571443	-3.6020599913279625	-2.3142582613977365	-3.3467874862246565	-1.0322180919242008	-1.0257186411221695	-3.3467874862246565	-3.1870866433571443	-2.183758700008217	-3.8239087409443187	-3.6020599913279625	0.07481258590958217	-2.7960647592196946	0.3803255789473684	-0.24501243947368423	-0.23438844894776534	0.08625526315789472
ahler_2019_src	Src	355	G	-0.0822731442981397	0.13833351692721613	-0.5356572101181888	-0.01982886321458902	0.15223267543181934	0	0.24314819447711244	-0.09133313116918683	-0.023011463238843174	-0.0765417528417632	-0.42377898078155807	-0.17487385725137009	-0.04585660708850113	-0.14480052800868679	0.11717480294145532	0.11626367146657783	-0.015140655209233665	-0.16878105457222672	0.08936499978152876	-0.4373645562021227	-0.8025815924899815	-2.2967086218813386	-0.03453958735283704	-0.23953981903916585	-2.3233063903751336	0	-1.9374180157718368	-1.7532552902761587	-0.721589398524184	-1.5474469367710746	-2.0021769192542744	-0.7871468100528884	-1.5841922723644568	-0.9827579154523544	-1.3075937651663694	-0.2870558186430652	-0.48831712889861256	-1.4185054577091007	-2.7825160557860937	-2.4377071355435254	-0.069136197148435	-1.2867177465676225	4.322378947368421	-0.04751100842105163	-0.2538944842105263	-0.6771397368421053
ahler_2019_src	Src	356	E	0.15678110383712612	0.10480433946493445	-0.08884583297109398	0	0.3142042181311684	0.3793206994761469	0.26939417521470643	0.38853816544693615	0.32826158693316304	0.2291769348794269	0.46673441410233735	-0.11008766154335195	0.26031249289153663	0.05923595181313009	0.5947022857756704	0.1864968359255823	0.30756666587909315	0.30565198638236785	0.8899097893933304	0.1867501971317713	-1.0152477218845866	-2.204119982655925	-0.32289514826569166	-0.2559809826750202	-2.2328441339178196	0	-1.5309147008768795	-1.6645420993106157	-0.6213296147920171	-1.4565528199182998	-1.9118639112994487	-1.0971815319177465	-0.8838905859366556	-0.8838905859366556	-0.7548576273470387	-0.7686578620961038	-1.014349026309051	-1.3824754651137077	-2.688246138944246	-2.3516399890190685	0.2614454174081991	-1.252073996410829	0.7684406842105264	0.8018397368421053	0.7992495789473685	-0.11424137473684211
ahler_2019_src	Src	357	T	0.29101805175446627	0.2047986148221028	-0.3034279039134736	0.013614149501658927	0.14962535522892528	0.04975234149460974	0.223449076731224	0.10230102266725348	0.11374875743472752	-0.030345608814764176	0.23568156723961778	0.09476619995750962	0.20286701463052587	-0.05538696889078036	0.06612256170325957	0.5569416418820927	0	0.01761778011649264	-0.31882331240318507	0.3054381879738662	-0.9184726737551954	-2.593459819566045	-0.30220417662369514	0	-2.6108339156354674	-1.7532552902761587	-1.2928558116575548	-2.057991946977687	-0.9933200722591744	-1.8523236757589012	-0.5650321115721875	-1.3453422453504753	-1.4553119776973225	-1.4982562703720055	-1.3120253799654444	-1.2399546720341894	-0.9286704131396575	-1.6767478998283127	-3.070581074285707	-1.9262816496538773	0.09598792645580646	-1.469646053820453	0.2564737105263158	0.37515221578947366	0.4834544194736842	-0.1730096747368421
ahler_2019_src	Src	362	R	-0.40285501603110263	-0.18448819535736047	-0.5511945736213565	-0.5660043747115908	-0.35593303900672224	-0.3794140846463806	-0.3211284724932658	-0.35087433749319713	-0.1513396877904323	-0.3048900723282832	-0.15413675622472117	-0.37327991070658256	-0.4950304746853414	-0.16862093798135314	0	-0.3910139420940888	-0.5155860885491963	-0.4026520531416899	0.024058814150256295	-0.05092094914608667	-1.9527251326158206	-3.070581074285707	-2.0530567293021744	-1.8282735463467688	-3.0222763947111524	-1.5775743236287953	-2.6478174818886373	-1.558304864359283	0	-1.5662301660751343	-1.5726762136427528	-1.0577438495805351	-0.8637551982538576	-0.8151666660666466	-0.2789729750628162	-1.290306130272208	-1.0493917752157693	-1.8341623753098717	-3.4559319556497243	-3.0222763947111524	-0.30476520759292475	-1.7258611623489404	-0.2902288052631579	-0.1481145133587861	-0.19506730752146792	0.045154258421052626
ahler_2019_src	Src	363	L	-0.2684548218298897	-0.35397161139042443	-0.5760628339453441	-0.6726338488165474	-0.3658540669640195	-0.44253824099466793	-0.6080318846462003	-0.35664170716980303	-0.3728392798947533	0	-0.5041283367401356	-0.38952214508160943	-0.483188308224294	-0.47518226891256804	-0.17235662389475562	-0.44725030691731416	-0.4479258834967051	-0.30393381961081656	-0.2990288606275012	-0.5516558116337151	-3.3467874862246565	-3.8239087409443187	-4.301029995663981	-1.8312079796858183	-1.556737012541305	-3.8239087409443187	-3.8239087409443187	-1.6243363860391147	-3.8239087409443187	0	-1.9850596502070634	-3.8239087409443187	-2.688246138944246	-2.3716110699496884	-3.8239087409443187	-3.8239087409443187	-2.54515513999149	-2.068033885271827	-3.8239087409443187	-3.8239087409443187	-0.40456003303955324	-2.936669170650903	2.249569157894737	-0.08898490736842106	-0.19168334043532106	0.6275712631578947
ahler_2019_src	Src	364	P	-0.2723221005625368	-0.36898134315811676	-0.5903976330514419	-0.5027715042874247	-0.33075987539764984	-0.15877718736063243	-0.40129988802489247	-0.40087638542644644	-0.06546096210731574	-0.28076853448117517	-0.28165919303222015	-0.36957351803968636	0	-0.300107923735448	-0.21233129520818297	-0.2628072001115537	-0.26021828619205756	-0.31382543516591815	-0.33827546966314187	-0.2770409334203568	-1.7945249632591092	-3.2596373105057563	-3.1870866433571443	-1.9892761346082268	-2.218244625347531	-3.0222763947111524	-1.9566377219788704	-2.3925449767853313	-1.7110803943382735	-2.474955192963155	-3.1870866433571443	-1.637329070274333	0	-2.078313524516398	-2.978810700930062	-1.846185135655471	-1.8167301563171954	-1.4808285361783409	-3.2596373105057563	-1.9767475403662884	-0.29941273342130986	-2.2133966487977768	2.383448947368421	-0.05525850906034438	-0.3317263405851234	-0.13662494736842104
ahler_2019_src	Src	368	D	0.8543005145300531	-0.234547247342257	0	-0.054866383984774385	0.6872595370242153	0.47874664261032096	0.4942872031195714	0.4511320722745078	-0.33493306844630055	0.639458036351147	-0.28227997185442233	0.8569857188792243	0.7185372037267157	-0.1690682123430668	0.9205691778243893	0.7650579720443279	0.5348031871328394	0.7455365414307119	0.4387670439524671	0.7196918118118466	-3.1870866433571443	-2.170696227168975	0	-1.8979094744881633	-3.8239087409443187	-3.0222763947111524	-3.4559319556497243	-4.301029995663981	-3.2596373105057563	-3.8239087409443187	-4.301029995663981	-2.9030899869919438	-2.2636034977233574	-3.3467874862246565	-2.2254830342714507	-3.1249387366083	-3.4559319556497243	-3.8239087409443187	-4.301029995663981	-3.8239087409443187	0.4114718889370758	-3.125604882705978	1.2121968421052631	-0.10211612210526316	1.2306093157894737	-0.10318458421052631
ahler_2019_src	Src	370	A	0	-0.14361882512528731	-0.9243685546624745	-0.7284743183302036	-0.896071935610481	0.004596512280107771	-0.9466277021896647	0.05054731752320728	-0.9128294275130181	-0.18784269675146154	-0.13164915642896016	-0.7190198649757115	-0.7173716795564778	-0.4762996420696565	-0.9361865146971676	0.14413836078852435	-0.46105908560829917	0.16329757757093522	-0.38032536704993375	-1.0002963303595367	0	-2.2403321553103694	-3.4559319556497243	-3.3467874862246565	-3.6020599913279625	-1.0785736589847346	-3.8239087409443187	-3.6020599913279625	-3.3467874862246565	-2.11069829749369	-3.6020599913279625	-3.4559319556497243	-2.939302159646388	-2.1337126609158052	-3.4559319556497243	-0.5284882630230378	-1.5338741295818008	-3.1249387366083	-3.8239087409443187	-3.8239087409443187	-0.45997306663827797	-2.7514598548889726	4.233975578947368	-0.006512121578947372	-0.10570836493753501	-1.1813807894736843
ahler_2019_src	Src	374	A	0	0.5702817540076389	-1.0165277774330157	-0.32451808735980214	-0.7600755552512466	-0.48144204710566546	-0.30867590530193906	-0.27748561999878013	-1.0853393227641148	-0.2387017473920336	-0.3718452795564017	-0.4365659998685077	-0.941875182360343	-0.9501157054057234	-0.9431861507761915	0.23072813590260216	-0.024235765812439237	-0.04582631731743007	-0.38032536704993375	-0.9774005916608459	0	-2.0065637695023884	-3.6020599913279625	-3.6020599913279625	-3.8239087409443187	-2.9030899869919438	-4.301029995663981	-3.8239087409443187	-3.6020599913279625	-3.6020599913279625	-3.8239087409443187	-3.6020599913279625	-3.1870866433571443	-3.6020599913279625	-3.6020599913279625	-1.2971388294270707	-2.515700160653214	-3.3467874862246565	-4.301029995663981	-3.8239087409443187	-0.43815662662520866	-3.2184240885278697	9.786172105263159	-0.07421828421052631	-0.3504914764019621	-1.034559
ahler_2019_src	Src	375	S	-0.08455135719979104	0.5035492239294285	-0.2335865327202502	-0.049097627241472284	0.3956732226264977	0.023833594898337078	0.48856980451570625	-0.16420719331509187	-0.18367862621427206	0.27454198977055344	0.09412315434933029	0.511906574414922	-0.6257523431010473	-0.05020151230435998	0.3892302562289963	0	0.004044206591233749	-0.09624826374051165	0.011445596716250684	-0.1831997339832866	0	-1.5775743236287953	-0.4058838062879891	-0.0483953799515862	-1.4371126187061207	-0.8872274788946297	-1.4323855572691555	-1.3049563411787057	-0.6427323453557914	-1.0960964733098364	-1.5520671344078198	-0.75559916619863	-1.0294206942851492	-0.8515515964766162	-0.8973948058734332	-0.037606984796595896	-0.8154505186793025	-1.0632350023900587	-2.151810883008601	-1.3367703654671323	0.05131972171105865	-0.9661635738082974	-0.8095092631578947	0.08833259894736842	-0.24758486315789474	-0.7366814736842106
ahler_2019_src	Src	377	M	0.7314777462439874	0.3363647717729837	-1.011312176948845	-0.3586429939153132	-0.8486748836725727	0.42789158609113226	-0.157681551159373	-0.10372989303742308	-0.8338822736616297	-0.44838782524102505	0	-0.4402369806885777	-0.918872585045585	-0.4719384130798984	-0.9465558965053156	0.4691416034334253	0.31389909936182175	0.5885566885510604	-0.4020239157026907	-0.4903756496978741	-3.6020599913279625	-3.8239087409443187	-4.301029995663981	-3.8239087409443187	-3.1870866433571443	-3.8239087409443187	-3.8239087409443187	-2.978810700930062	-3.8239087409443187	-1.4874490070957893	0	-3.8239087409443187	-3.8239087409443187	-3.8239087409443187	-3.8239087409443187	-3.8239087409443187	-3.8239087409443187	-3.1870866433571443	-3.8239087409443187	-3.8239087409443187	-0.2282491771450856	-3.4227168307004114	5.0215944442105265	0.07511154421052632	-0.20339340105263157	0.711366047368421
ahler_2019_src	Src	379	Y	-0.36115774254268684	-0.7867444788976002	-0.326051916792127	-0.4104106449150267	-0.21691134699630016	-0.6059384302347488	-0.06708550323127625	-0.4265943688297405	-0.1374509186400752	-0.5508617438038673	-0.5041175122073218	-0.5641011410825766	-0.9643562270119019	-0.37381831265384413	-0.5343736701590708	-0.44159742399385526	-0.5253140330177841	-0.6962088908833156	0.11381501993289043	0	-3.6020599913279625	-3.8239087409443187	-4.301029995663981	-4.301029995663981	-0.6754089142390735	-4.301029995663981	-4.301029995663981	-1.631713115097869	-4.301029995663981	-2.978810700930062	-3.6020599913279625	-4.301029995663981	-3.8239087409443187	-4.301029995663981	-4.301029995663981	-3.8239087409443187	-3.8239087409443187	-3.3467874862246565	-3.0222763947111524	0	-0.4189639642980114	-3.4281495761473932	4.092312789473684	0.5428703157894736	0.4763314736842105	1.434476752631579
ahler_2019_src	Src	380	V	-0.8717750250730756	-0.5502980728133003	-0.48459589253384994	-0.8442515486587686	-0.12671833179456002	-0.9466459290305677	-0.4955034295601993	-0.23126460853786915	-0.5212568983051007	-0.8001352823072613	0.7460534975584374	-0.4010018753859509	-0.9596612099573181	-0.7325837913306489	-1.0103303286515601	-0.8121994520933379	-0.5103746073078763	0	0.806053688243554	-0.9830182458721837	-3.1249387366083	-3.6020599913279625	-3.8239087409443187	-3.6020599913279625	-3.0222763947111524	-3.4559319556497243	-4.301029995663981	0	-3.4559319556497243	-0.41144819351435746	-0.8691839499652558	-3.6020599913279625	-3.6020599913279625	-3.8239087409443187	-3.6020599913279625	-1.4503837604809147	-2.057991946977687	-0.4611122199853002	-3.8239087409443187	-3.3467874862246565	-0.4864753671705718	-2.771952138745191	5.5974074736842105	0.05146585368421053	-0.13524548126315789	-0.2113529947368421
ahler_2019_src	Src	384	N	-0.4318225675198209	0.1350625787054848	-0.5855779193319597	-0.5516999087113162	0.03717289464986727	0.05546129531493901	-0.22042384893520747	-0.4227749975811426	-0.15546930931836164	0.05058465498981822	0.09367321755205925	0	-0.03970321998442668	0.035344240129341224	0.5050108892511299	0.4261463064130881	-0.19995723635915752	-0.5213593364933821	-0.38632644922666776	0.18097925386398273	-1.6665527255032495	-3.8239087409443187	-2.2254830342714507	-3.070581074285707	-3.8239087409443187	-2.1051303432547477	-1.763210900590707	-3.8239087409443187	-1.874518734299406	-3.6020599913279625	-3.8239087409443187	0	-2.2328441339178196	-1.335828294638069	-2.0199966284162536	-2.838631997765025	-3.1870866433571443	-3.8239087409443187	-3.8239087409443187	-3.4559319556497243	-0.0997839731295866	-2.716065445147159	0.8112353736842106	0.031175999999999995	0.03483036842105263	-0.12897877894736842
ahler_2019_src	Src	386	V	-0.6902109614043468	-0.05338254678439834	-1.070095128014621	-0.990499191278005	-0.8158206535202526	-0.8902682581253898	-0.9250222404781836	0.6639849006147336	-0.9844654550867694	-0.3182634331950206	-0.6463068534545933	-0.4010018753859509	-0.977238263341301	-1.0026083339919556	-1.037901553248926	-0.8513564967304512	-0.5574113075882259	0	-1.0432442631060983	-0.9440949885609469	-2.688246138944246	-3.3467874862246565	-3.8239087409443187	-3.4559319556497243	-3.6020599913279625	-4.301029995663981	-3.8239087409443187	0	-3.4559319556497243	-2.8096683018297086	-3.3467874862246565	-3.8239087409443187	-1.6064247967304124	-2.1904402853647325	-3.6020599913279625	-3.4559319556497243	-1.8431480989299889	-0.5543179731473207	-4.301029995663981	-3.8239087409443187	-0.6767603451340352	-2.9927715686053027	1.4210122621052632	0.06747261052631578	-0.05100931210526316	0.1997977
ahler_2019_src	Src	391	R	-0.921740536927455	-0.9018733236778909	-0.961904644584131	-0.8912927527016009	-0.8525937875227264	-0.9446005970870894	-0.9227165539540038	-1.0007878123668195	-0.7961808891261244	-1.0002231111077784	-0.18634131575351554	-0.9207134160211229	-0.9704359859306415	-1.1480059166194458	0	-0.9591520394366166	-0.9172725152392807	-0.9810722853982248	-0.34737766398374553	-0.9354676924765035	-0.5239658409215517	-2.978810700930062	-2.7825160557860937	-1.7682756166714835	-3.1249387366083	-2.211124884224583	-2.7569619513137056	-2.939302159646388	-1.8979094744881633	-2.576754126063192	-2.978810700930062	-2.6108339156354674	-2.4377071355435254	-2.3233063903751336	0	-2.2328441339178196	-2.462180904926726	-2.6108339156354674	-1.9726503922252434	-2.978810700930062	-0.8279876419957358	-2.3084268868386517	3.4106596	-0.07502928052631579	0.7236204210526316	0.9523894947368421
ahler_2019_src	Src	394	N	-0.9667050749492453	-1.0200753409090175	-1.025960023252891	-0.2452757646714003	-1.0749265457792812	-1.0989987326678488	-1.2005515893837313	-0.9299282452858644	-0.15546930931836164	-0.9877214562466711	-0.9866457869902364	0	-0.9727862279042379	-0.8492758152258243	-1.0903258160756433	-1.0818668059236456	-0.19995723635915752	-0.9786553262167421	-0.38632644922666776	-0.9673993422344921	-3.3467874862246565	-3.8239087409443187	-2.838631997765025	-3.3467874862246565	-3.8239087409443187	-2.978810700930062	-3.4559319556497243	-4.301029995663981	-3.3467874862246565	-3.8239087409443187	-4.301029995663981	0	-3.4559319556497243	-3.4559319556497243	-1.9808837095529273	-1.6978856230437989	-3.3467874862246565	-3.8239087409443187	-4.301029995663981	-3.6020599913279625	-0.810942544431048	-3.2525971392618396	1.2836457842105262	0.4066133210526316	0.5411741578947369	-0.2823567894736842
ahler_2019_src	Src	397	V	-0.43204120477219893	-0.34830666553679746	-0.9402444938050601	-0.37478101844620493	-0.7149852811408545	-0.7307590247308459	-0.7770567655584409	-0.29965432911888445	-0.6069839600070823	-0.4502716528355983	-0.7397682635553563	-0.8743377648022599	-0.9380733037032557	-0.41291593715780583	-0.8188581102007667	-0.742037105774612	-0.4383669128234602	0	-0.6143039241327679	-0.6387291378850797	-3.4559319556497243	-3.8239087409443187	-4.301029995663981	-3.8239087409443187	-3.6020599913279625	-4.301029995663981	-4.301029995663981	-1.904830648568245	-3.8239087409443187	-1.6893066876566394	-3.4559319556497243	-4.301029995663981	-3.8239087409443187	-4.301029995663981	-3.8239087409443187	-3.8239087409443187	-3.6020599913279625	0	-4.301029995663981	-3.8239087409443187	-0.5946237427993666	-3.514183119538719	3.633145	-0.03916267421052631	-0.24460321830100001	-0.13990852631578948
ahler_2019_src	Src	398	G	-0.22169711495646463	-0.2196861223105618	0.448046366314716	-0.23741196295616238	-0.6649325602339491	0	0.17634964848158238	-0.49737306410791327	-0.46902671539997737	-0.3167948941271367	0.059455485667634055	0.9388263316917506	-0.5532857970673851	-0.4301953762412552	0.36047886947038776	0.2661031992477102	0.05372426266747728	-0.5511646073350551	-0.6805444735488712	-0.49805688588684066	-1.5726762136427528	-3.6020599913279625	-2.2557070168773237	-3.1249387366083	-3.8239087409443187	0	-3.2596373105057563	-3.8239087409443187	-3.1249387366083	-3.6020599913279625	-3.8239087409443187	-1.2016947179780235	-3.1870866433571443	-3.2596373105057563	-3.3467874862246565	-0.6236968442440795	-2.0021769192542744	-3.6020599913279625	-3.8239087409443187	-3.4559319556497243	-0.1518592705315157	-2.8258362414608627	1.181189342105263	0.058982362631578945	-0.1078266194231579	-1.2962074210526315
ahler_2019_src	Src	402	V	0.032108185772759826	-0.12205237282752764	0.332035455471283	-0.37478101844620493	-0.23646046073523813	0.2755224769904109	0.6310520831945235	-0.03819483496606209	-0.5212568983051007	0.08785160192096317	0.28838677292675863	-0.1659101327339614	-0.5797219148284463	0.2871446945598913	0.36329213655710824	0.18982723369973414	0.08075543676595313	0	-0.45340499919074667	0.1368861465805939	-1.0617305165370887	-1.0028321285541661	-2.1051303432547477	-1.7293211638552937	-2.2557070168773237	-2.0385789059335515	-1.604673606930649	-0.5116608420724994	-2.515700160653214	-1.3570411205902093	-1.4782083503608765	-1.501000636419847	-2.7328282715969863	-2.083546051450075	-2.5016894462103996	-1.7682756166714835	-1.5926090955292684	0	-2.8096683018297086	-2.0996328713435295	0.010653979620334595	-1.737491722333546	0.8797761247368421	-0.07884178421052632	-0.3969571525659458	0.005759078947368412
ahler_2019_src	Src	405	V	-0.8026850057417297	-0.6914705708146879	-0.9906043732664075	-0.9873163983835862	-1.1091457595901608	-0.9120394600052137	-0.9027810414729247	0.04457229747977051	-1.1879660591942718	0.10410141133273948	-0.6520184348257411	-1.0236825311729623	-0.9146990883057227	-0.93340134745066194	-0.9610082170179097	-0.8693142312638995	-0.6390597393197496	0	-0.45340499919074667	-0.941999431639701	-3.6020599913279625	-3.8239087409443187	-3.8239087409443187	-3.8239087409443187	-3.3467874862246565	-3.8239087409443187	-4.301029995663981	0	-3.8239087409443187	-1.507938395487401	-3.3467874862246565	-3.8239087409443187	-4.301029995663981	-4.301029995663981	-3.8239087409443187	-3.8239087409443187	-3.4559319556497243	-0.28646745753637115	-4.301029995663981	-3.6020599913279625	-0.7411961489921783	-3.3471711336994603	6.615248526315789	0.02356779526315789	-0.1005750565969919	-0.08700752631578948
ahler_2019_src	Src	409	G	-0.9866921753165652	-0.2196861223105618	-0.9477891217654187	-0.9499830705466457	-0.9765856688289282	0	-0.9303241692818188	-1.1168129492159373	-1.1575265793717708	-1.0013775122847264	-1.0060540632417476	-0.942339188303703	-0.9714440004837064	-0.9782127782998906	-0.9477485573856425	-0.963339593725944	-0.9837626209482623	-0.9311447366177942	-0.932876252934409	-0.5043672590790635	-3.2596373105057563	-3.6020599913279625	-2.305394801066431	-3.4559319556497243	-3.6020599913279625	0	-3.6020599913279625	-3.6020599913279625	-3.3467874862246565	-3.4559319556497243	-3.8239087409443187	-3.3467874862246565	-3.1249387366083	-3.6020599913279625	-3.3467874862246565	-3.3467874862246565	-3.4559319556497243	-3.6020599913279625	-3.6020599913279625	-3.6020599913279625	-0.8724033209971268	-3.2542652665798153	8.906142631578946	0.07839015789473684	1.0668354831578948	-1.8118130000000001
ahler_2019_src	Src	411	A	0	-0.14361882512528731	-0.9519597272838579	-1.006195566466305	-0.3556840875692377	-0.9273360861427443	-0.9279213555400031	-1.0233671860124518	-0.40283295863758123	-0.9188733339433444	-0.6812139106314717	-1.2540098303835505	-0.37483759778098164	-1.0029361046297156	-0.9801214623421007	-0.5976830148241968	-0.42990753646228924	-0.8321997420943821	-0.38032536704993375	-1.0086301653333163	0	-3.6020599913279625	-3.6020599913279625	-3.6020599913279625	-3.8239087409443187	-2.0996328713435295	-4.301029995663981	-3.8239087409443187	-3.6020599913279625	-3.6020599913279625	-3.8239087409443187	-3.8239087409443187	-3.2596373105057563	-3.8239087409443187	-3.8239087409443187	-1.550521600812635	-3.3467874862246565	-3.4559319556497243	-4.301029995663981	-3.8239087409443187	-0.7099826929126376	-3.3546116179557153	-0.09330511210526315	-0.0869973115502021	-0.35650126185988695	-1.4123776842105262
ahler_2019_src	Src	412	R	-0.9432344482730102	-0.9335213224586194	-0.9182404884813382	-0.9310286983584497	-0.8431452948328784	-0.9341042523896094	-1.086786583247985	-0.2599741248362407	-0.08839241635493075	-0.800782790174217	-0.18634131575351554	-0.8727022544928622	-0.9995640456793136	-0.7647322674366536	0	-0.15143309155987722	-0.6198345597203493	-0.7658263002520826	-0.9592589340632529	-0.9189729312418542	-3.3467874862246565	-3.6020599913279625	-3.2596373105057563	-3.3467874862246565	-3.6020599913279625	-2.0996328713435295	-3.6020599913279625	-3.6020599913279625	-3.2596373105057563	-3.3467874862246565	-3.8239087409443187	-3.4559319556497243	-3.070581074285707	-3.4559319556497243	0	-3.4559319556497243	-3.4559319556497243	-3.4559319556497243	-3.6020599913279625	-3.6020599913279625	-0.698893805980352	-3.2222889746237717	2.332769105263158	0.7044366	2.542743157894737	1.2134066842105262
ahler_2019_src	Src	413	L	-0.17192257872531683	0.1981354560039342	-0.1572549711831741	-0.4748899886960526	0.09241524448637407	0.20417618679037944	0.11071215219054124	-0.17129655698014878	1.376520274734785	0	0.2158407112849523	-0.11125755178475573	0.5968216762002623	0.7029362547144419	0.8177656264501407	0.34603440719630374	-0.18257297604461675	-0.03229871036760197	-0.2990288606275012	0.34768932781258277	-3.2596373105057563	-2.1643094285075746	-3.8239087409443187	-3.8239087409443187	-2.939302159646388	-3.8239087409443187	-3.8239087409443187	-0.6209665681820327	-3.6020599913279625	0	-1.4914702810287135	-3.8239087409443187	-3.6020599913279625	-3.6020599913279625	-2.0338582672609675	-3.6020599913279625	-3.3467874862246565	-0.950975902084951	-3.8239087409443187	-3.6020599913279625	0.17042625617277649	-2.8880529902873384	NA	NA	NA	NA
ahler_2019_src	Src	417	N	-0.5492369292437241	-0.3013047563486073	-0.12718827338843713	-0.03227082353905628	-0.3400271004630839	1.184252175718736	-0.23037197306763707	-0.7033708583336274	-0.5339524227987835	-0.5392409916814287	-0.4293004464914404	0	-0.9350017108346537	-0.2185304370967163	-0.47079374879451963	-0.1548326323889359	-0.08622049405617703	-0.25294031670442196	-0.38632644922666776	-0.2239098963785935	-3.1249387366083	-3.6020599913279625	-0.48036886102038573	-3.0222763947111524	-3.8239087409443187	-2.688246138944246	-3.1870866433571443	-3.8239087409443187	-3.070581074285707	-3.6020599913279625	-3.8239087409443187	0	-3.2596373105057563	-1.9850596502070634	-3.3467874862246565	-1.0775340547015868	-1.4383024673460065	-3.8239087409443187	-3.8239087409443187	-3.4559319556497243	-0.26652840425588875	-2.8230207230469624	NA	NA	NA	NA
ahler_2019_src	Src	418	E	0.24043664626071234	-0.15016584021441753	-0.49399333490637676	0	-0.30762281795233026	-0.09155393948528581	-0.1969306137858065	0.2993422175853739	-0.6062801255071835	-0.23205826316169975	-0.11913963051202171	-0.5530298131931668	-0.6221988561916676	-0.062210108627693245	-0.8297980190455541	-0.3671791655608192	-0.10332282685352284	1.0047651308525527	-0.21993888814075266	0.33374041063655935	-3.1249387366083	-3.8239087409443187	-2.9030899869919438	0	-3.4559319556497243	-3.4559319556497243	-3.8239087409443187	-1.9226320947158435	-3.2596373105057563	-2.0385789059335515	-3.4559319556497243	-3.6020599913279625	-2.1456939581989194	-3.1870866433571443	-3.6020599913279625	-3.4559319556497243	-3.4559319556497243	-3.2596373105057563	-3.8239087409443187	-3.8239087409443187	-0.153856891890155	-3.0810354835749516	NA	NA	NA	NA
ahler_2019_src	Src	419	Y	-0.9112691042193363	-0.9468299088571346	-0.8576224351721919	-0.8806481769067016	-0.9546675603081949	-0.9448329836628785	-0.8374361981909715	-0.9096637408594322	-0.9412225652650711	-0.9228045869771698	-0.9595726788896762	-0.8542859009529932	-0.9276729290024242	-0.5386596318380774	-0.8988867810587384	-0.9333771324794271	-0.8882411987989612	-0.9083185520273858	-0.9215209298311162	0	-3.8239087409443187	-3.8239087409443187	-4.301029995663981	-4.301029995663981	-2.593459819566045	-3.8239087409443187	-4.301029995663981	-3.4559319556497243	-4.301029995663981	-2.1396619934290064	-3.8239087409443187	-4.301029995663981	-3.8239087409443187	-4.301029995663981	-4.301029995663981	-3.8239087409443187	-3.8239087409443187	-3.6020599913279625	-3.1870866433571443	0	-0.8468766497648941	-3.592638577979399	NA	NA	NA	NA
ahler_2019_src	Src	420	T	-0.515875349850991	-0.27056201809935987	-0.649964279682581	-0.4282929055689065	0.2402191668396705	-0.8888947448448358	0.3944167552908634	0.4397786058517237	-0.5765030069957067	0.39676061912135824	0.18474494800300628	-0.07018813415836005	-0.9473467600048971	0.29192244131846357	-0.3252929598771165	-0.2832473457816771	0	0.5374074702409896	0.4369078597938615	0.1762523735595798	-2.341988603342888	-1.822463500070138	-3.0222763947111524	-1.048905443158337	-3.1870866433571443	-3.2596373105057563	-3.3467874862246565	-1.846185135655471	-2.0888423912600236	-1.525055664534612	-1.5178413045887236	-0.8301786711378636	-2.8096683018297086	-2.978810700930062	-3.070581074285707	-1.6767478998283127	0	-1.5726762136427528	-3.6020599913279625	-3.3467874862246565	-0.09288786324224575	-2.2447290108307962	NA	NA	NA	NA
ahler_2019_src	Src	421	A	0	-0.28079965981950994	-0.8807862682824612	-0.8793507032988886	-0.8168746566212984	-0.7047520967966919	-0.9510403774647832	-0.6853873982161046	-0.8967737797635232	-0.721290308139403	-0.3290536992060255	-0.8444143231431565	-0.597778303671783	-0.7184606928648385	-0.8925304640240769	-0.6276007826825087	-0.786218836898633	-0.5378258929078535	-0.7896908422669567	-0.884208220791329	0	-3.2596373105057563	-3.4559319556497243	-3.3467874862246565	-3.6020599913279625	-2.593459819566045	-3.8239087409443187	-3.6020599913279625	-3.3467874862246565	-2.11069829749369	-3.6020599913279625	-3.4559319556497243	-1.050854047580056	-3.4559319556497243	-3.4559319556497243	-1.678815972697686	-3.070581074285707	-2.474955192963155	-3.8239087409443187	-3.8239087409443187	-0.6912418653429913	-2.9517105353478574	NA	NA	NA	NA
ahler_2019_src	Src	422	R	-0.3483112950310964	-0.14450125821018614	-0.4230738065664336	-0.2923365775069542	-0.6783468339895261	0.06472924260991705	0.040117099826496014	-0.6238795292473606	-0.036106550299681704	-0.5534550900750574	-0.4743902018055036	-0.26904026761790023	-0.018820126619104368	-0.31215196117222327	0	0.618540905063865	-0.11075956285081204	-0.5000013980035191	-0.49586599129011893	-0.5528229776417466	-3.070581074285707	-1.7155692661554804	-3.6020599913279625	-2.939302159646388	-3.6020599913279625	-2.0021769192542744	-1.348237552619889	-3.4559319556497243	-1.5977386175453199	-3.070581074285707	-3.4559319556497243	-3.070581074285707	-2.474955192963155	-0.9736710612776509	0	-1.846185135655471	-2.0338582672609675	-3.3467874862246565	-3.8239087409443187	-3.4559319556497243	-0.2555238090213473	-2.5443024736004896	NA	NA	NA	NA
ahler_2019_src	Src	423	Q	0.36286948417429293	0.160388956329326	-0.37255841149686164	0.13305434619265474	-0.12361175535781084	-0.39531752121509106	-0.02414663049966154	0.24678693915447344	-0.4555556489863663	-0.10600361042083921	-0.11970203563954633	-0.36340702003685965	0.7524216327734695	0	-0.06655160321545156	-0.20147023363979855	-0.18284192372356936	0.233024985189082	-0.19017457861683995	0.05680195719125482	-1.648783654660658	-3.1870866433571443	-2.2403321553103694	-0.39302779449142755	-3.2596373105057563	-2.939302159646388	-3.1870866433571443	-2.218244625347531	-2.576754126063192	-2.6108339156354674	-3.070581074285707	-2.978810700930062	-1.5858626378155234	0	-3.0222763947111524	-2.7569619513137056	-2.530177984021837	-0.9786039432580287	-3.8239087409443187	-3.4559319556497243	-0.032799633592207125	-2.423210220565257	NA	NA	NA	NA
ahler_2019_src	Src	424	G	-0.688737149534716	-0.2196861223105618	-0.17984820645636382	-0.5938740005813681	-0.4528419629564176	0	-0.4396688411949633	-0.8097255418922717	-0.8324407058993581	-0.8472702938815737	-0.867913512303862	-0.3625515926393306	-0.4612231662387383	-0.6704920384560183	-0.7450812866658962	-0.5476066618289906	-0.631811464912175	-0.8213502844740019	-0.4201560421736854	-0.5048458222973173	-3.1249387366083	-3.6020599913279625	-3.2596373105057563	-1.9374180157718368	-3.6020599913279625	0	-3.6020599913279625	-3.6020599913279625	-3.3467874862246565	-3.3467874862246565	-3.8239087409443187	-3.4559319556497243	-3.070581074285707	-3.4559319556497243	-3.3467874862246565	-3.3467874862246565	-3.4559319556497243	-3.4559319556497243	-3.6020599913279625	-3.6020599913279625	-0.5548562348348806	-3.201986079679061	NA	NA	NA	NA
ahler_2019_src	Src	425	A	0	-0.30653556672044185	-0.47117277650956724	-0.7025282543606497	-0.24335283887697923	0.033520321303774386	-0.7891821337801624	-0.7523439482111919	-0.7209744350273343	-0.6518429296897925	-0.49203583518136773	-0.6173340273330825	-0.9528339155773343	-0.43396301680292265	-0.8163721779628903	1.2239794586975907	-0.059363827296769076	-0.726880895830743	-0.8160972671778993	-0.6367612573507054	0	-3.4559319556497243	-3.6020599913279625	-3.4559319556497243	-3.8239087409443187	-3.0222763947111524	-3.8239087409443187	-3.1249387366083	-3.4559319556497243	-1.7682756166714835	-3.6020599913279625	-3.4559319556497243	-3.1870866433571443	-3.6020599913279625	-3.6020599913279625	-1.2491060796178746	-1.3424661124420136	-1.6411137955941308	-4.301029995663981	-3.8239087409443187	-0.44660376618442343	-2.9669993692704892	NA	NA	NA	NA
ahler_2019_src	Src	426	K	-0.3061189616717746	0.10197567999631213	-0.9539223539372927	-0.10134170233598674	0.36576808593292104	-0.8320534396986088	-0.3133550120171449	0.7205788485541678	0	0.5579231740187912	0.20630589454808004	-0.6048251752410229	1.237828959848645	-0.08275707698630932	-0.16032425510293852	-0.6915725649522368	-0.37285914613205545	0.41764252413791325	-0.09559924465036743	-0.9418526220442227	-1.8054856581175327	-1.6605485586935593	-3.8239087409443187	-1.9978339382434924	-3.8239087409443187	-3.2596373105057563	-3.1870866433571443	-3.4559319556497243	0	-3.1870866433571443	-3.6020599913279625	-3.1870866433571443	-3.2596373105057563	-1.7363639314118917	-1.0085524019961971	-3.2596373105057563	-2.3233063903751336	-3.3467874862246565	-3.8239087409443187	-1.8979094744881633	-0.09242791938665652	-2.6823338935474985	NA	NA	NA	NA
ahler_2019_src	Src	427	F	-0.9166846543017724	-0.6634568996183419	-0.955414427437698	-0.862223902872763	0	-0.9959728648597276	-0.9135665400508419	-0.47389625398978713	-0.9793025374542675	-0.6413204022571197	-0.7420383984929937	-0.8797826775362099	-0.9115818621120377	-0.9300591638446166	-0.9626694339905747	-0.9510619233814933	-0.9383255443093743	-0.6035242513324489	-0.7639341084399915	-0.9353430489119354	-2.3142582613977365	-3.8239087409443187	-3.8239087409443187	-3.6020599913279625	0	-3.6020599913279625	-3.8239087409443187	-2.6478174818886373	-3.6020599913279625	-1.6546262694409115	-1.9978339382434924	-1.941194513324093	-1.8523236757589012	-1.6935749724493125	-3.6020599913279625	-3.6020599913279625	-3.4559319556497243	-2.869666231504994	-3.8239087409443187	-3.6020599913279625	-0.8010079447596997	-2.8667611105701427	0.1152513052631579	-0.01389700009173579	-0.1308160539651021	0.0462194752631579
ahler_2019_src	Src	431	W	-0.8835021103014182	-0.9153983787601297	-0.9764885678562829	-0.9073788238885151	-0.8244836421817701	-0.950789925790476	-0.8080926865993803	-0.9021304391384545	-1.0114829585968066	-0.9785418941460141	-0.991710923721728	-0.8876026471876866	-0.9699285152308529	-0.9162193013190032	-0.9410625300252994	-0.9164486385930761	-0.9122849538176633	-0.9568798830243428	0	-0.8897384376797556	-1.7734000947926425	-3.6020599913279625	-3.4559319556497243	-3.3467874862246565	-3.8239087409443187	-2.939302159646388	-3.6020599913279625	-3.6020599913279625	-2.978810700930062	-3.4559319556497243	-3.8239087409443187	-3.4559319556497243	-3.1870866433571443	-3.3467874862246565	-1.849243560139691	-2.978810700930062	-3.2596373105057563	-3.3467874862246565	0	-1.9527251326158206	-0.8770082628929328	-2.989058604220662	3.525929894736842	-0.11521561052631579	1.140908892512321	1.5767873684210527
ahler_2019_src	Src	432	T	-0.9189108099590924	-0.9546844767306061	-0.9833035014559712	-0.9655993533473535	-0.9687713638230135	-0.957771996646503	-0.9313907010090313	-0.9358732312943027	-0.9696400418891292	-0.9432810190935768	-1.0204043151542606	-0.9324347444412612	-0.962380090291716	-0.9700484420212692	-0.9717387067055591	-0.6895677137707735	0	-0.9331513425515462	-0.9982380248457459	-0.9716790548933227	-1.4901257149952807	-3.6020599913279625	-3.6020599913279625	-3.6020599913279625	-3.8239087409443187	-2.288192770958809	-4.301029995663981	-3.8239087409443187	-3.6020599913279625	-3.6020599913279625	-3.8239087409443187	-3.6020599913279625	-3.2596373105057563	-3.6020599913279625	-3.6020599913279625	-2.9030899869919438	0	-3.3467874862246565	-4.301029995663981	-3.8239087409443187	-0.8989434464962017	-3.300100407770269	3.2711647368421053	0.21444208421052632	1.9650494210526315	-0.48414605263157895
ahler_2019_src	Src	433	A	0	0.47225701506065676	0.6529317110656766	-0.23770686265852847	-0.9125771478445874	0.22509908587214064	-0.957484583480336	-0.9982032014051094	-0.9561891661370311	-0.9608724028528591	-0.9659117114617074	-0.97002159766817	1.2597664878314891	-0.9772080370464867	-0.9367740484878146	0.34154027906651446	-0.8652287705989462	-0.9914762617662757	-0.9592989222739299	-0.89975769116976545	0	-1.5221555236612416	-3.6020599913279625	-3.4559319556497243	-1.9336740746379624	-1.6546262694409115	-3.8239087409443187	-3.8239087409443187	-3.4559319556497243	-3.4559319556497243	-3.8239087409443187	-3.6020599913279625	-3.070581074285707	-3.6020599913279625	-3.6020599913279625	-1.4808285361783409	-3.2596373105057563	-3.2596373105057563	-4.301029995663981	-3.8239087409443187	-0.4818557912977535	-3.0276920445458977	13.885590263157894	-0.3424823421052632	-0.3305579421052631	-1.252267842105263
ahler_2019_src	Src	434	P	0.03844216160645657	0.4441472963533874	-1.006335726923894	-0.07552530571213502	0.06579131757149073	0.058767794888790865	-0.2008623605916674	0.49680977275418925	-0.5045845845421596	-0.08134453793186164	0.42104613200859375	-0.24862931609701308	0	-0.19469717309817475	-0.06563281064466894	0.07197474420370117	0.41810002437530985	0.013150085575179783	-0.33827546966314187	-0.05039720899342616	-2.170696227168975	-1.8616973018337186	-3.6020599913279625	-3.6020599913279625	-3.8239087409443187	-2.838631997765025	-4.301029995663981	-3.8239087409443187	-3.6020599913279625	-3.6020599913279625	-3.8239087409443187	-3.6020599913279625	0	-3.6020599913279625	-3.6020599913279625	-1.495529137505581	-3.2596373105057563	-3.3467874862246565	-4.301029995663981	-3.8239087409443187	-0.03690275824305215	-3.2042547177702345	3.078831894736842	-0.13122215789473685	-0.14094888157894736	-0.4632061473684211
ahler_2019_src	Src	439	Y	-0.4674344601683386	-0.21250612163646362	-0.19074810267652928	-0.33377705535748425	-0.18786912972958927	-0.45968182966999416	-0.33861516681548365	-0.11621781231250454	-0.12047013069412747	-0.2654613920368852	-0.08943152167785608	-0.34103138686478485	-0.8847406620739467	-0.13195311248418162	-0.0647328796773564	-0.3430026566650579	-0.2518053903198573	-0.26138696098188297	0.08452302664779705	0	-1.575935474582512	-3.3467874862246565	-3.2596373105057563	-3.1870866433571443	-0.6051107428325813	-3.070581074285707	-1.6099485035410126	-3.0222763947111524	-3.1249387366083	-1.874518734299406	-2.0199966284162536	-3.1249387366083	-3.2596373105057563	-3.1249387366083	-3.070581074285707	-1.687188173787912	-3.0222763947111524	-2.9030899869919438	-2.3925449767853313	0	-0.24881713725972635	-2.464100655982444	1.0421419894736843	-0.21095743000304865	-0.23764244369640528	0.6390841105263158
ahler_2019_src	Src	440	G	-0.45063611580147583	-0.34730607526437257	-0.9090393798536224	-1	0.19984100809016306	0	-0.02406991395029858	-0.729659716061927	-0.7020230327955336	0.6233867691700629	0.21166965899132179	-0.6215319703663074	-0.9992253205044832	-0.4991626862237047	-0.1765470913780565	-0.539043031209323	-0.7056154123398135	-0.6736972860762457	-0.08559391199173136	0.5024686645598332	-1.5551748004902524	-2.183758700008217	-3.2596373105057563	-3.2596373105057563	-3.6020599913279625	0	-3.8239087409443187	-3.6020599913279625	-3.2596373105057563	-3.3467874862246565	-3.6020599913279625	-1.1435732275297557	-2.9030899869919438	-2.3233063903751336	-3.4559319556497243	-0.9810915556836726	-3.0222763947111524	-1.7316560860489354	-3.8239087409443187	-3.8239087409443187	-0.34628924215027573	-2.7351732356023777	2.980074736842105	-0.10887555157894736	-0.11043725040394738	-0.303877
ahler_2019_src	Src	441	R	-0.43264329171539223	-0.1643699509448103	-0.9773796011613819	-0.7492698071370925	-0.5511221063191009	0.11180219698807323	0.24954383627349871	-0.0696419087624598	-0.18823655349663287	-0.6740055353236754	-0.5416295452380369	-0.671795051587926	-0.44359690044535205	-0.4515629289635021	0	0.3190280999213912	-0.11543532157532155	-0.0779604691516217	-0.39750559783222433	-0.38601683115792945	-1.7269987279362622	-1.4072682336060378	-1.8195873671616762	-1.2624098337142784	-2.838631997765025	-1.3174037085394468	-1.8401321529074333	-2.3142582613977365	-0.3213450718369554	-1.5265130299354317	-2.560667306169737	-1.904830648568245	-1.474307475494989	-1.2819137052169083	0	-0.5501360752818558	-0.9536999803470309	-1.2688142923659995	-3.2596373105057563	-2.869666231504994	-0.3105898633814748	-1.62491107051279	0.24095774894736843	0.03489454246941579	-0.009862892748421052	0.03170314736842105
ahler_2019_src	Src	442	F	-0.7928126198303173	-0.05845552954742754	-0.8746680073519397	-0.9850954087170037	0	-0.8634738376470944	-0.7986242532096981	-0.48874066245724573	-0.9423807878347422	-0.7982738892969921	-0.9029378742134759	0.26633405995194387	-0.8393239106545247	-1.0686682757576293	-1.0972797712223914	-0.3208703359194572	-0.6226642128365284	-0.11979643337814415	-0.2426408328246775	-0.38065648588766904	-2.7569619513137056	-3.6020599913279625	-3.8239087409443187	-3.6020599913279625	0	-1.837137006678074	-3.8239087409443187	-2.869666231504994	-3.6020599913279625	-1.8138916201867947	-3.0222763947111524	-3.8239087409443187	-1.6893066876566394	-3.6020599913279625	-3.6020599913279625	-3.070581074285707	-3.3467874862246565	-1.7269987279362622	-3.6020599913279625	-3.1870866433571443	-0.5965514534317508	-2.920238999732793	2.295130105263158	0.013413079473684206	-0.04871388761663157	1.2889446842105263
ahler_2019_src	Src	443	T	0.038933046692787146	0.24783761463483137	-0.47673984929954194	-0.5861781776706809	-0.20071825228191564	-0.04964774360983868	0.33496359749287413	-0.10277888381589015	0.37427776539648305	0.8193441314189274	1.0040678148759383	0.23948226365142397	-0.5257584626394376	0.4237091654440656	0.40779147906607405	0.17764684071868056	0	0.8314982958886417	0.4487306263239542	0.7733324927286591	-2.869666231504994	-1.6225116166238671	-3.2596373105057563	-3.4559319556497243	-3.8239087409443187	-3.4559319556497243	-3.8239087409443187	-3.2596373105057563	-3.2596373105057563	-1.7293211638552937	-3.6020599913279625	-3.070581074285707	-3.1870866433571443	-3.3467874862246565	-3.4559319556497243	-0.7243431904629857	0	-1.5164127030311059	-3.8239087409443187	-3.8239087409443187	0.20898968825080178	-2.8555556431458715	0.046390942105263164	0.3475976947368421	0.18799600526315788	-0.1276217245263158
ahler_2019_src	Src	444	I	1.0161318754096116	1.352107132457522	0.567972596430845	0.8082082823559739	-0.32884282131568077	0.7153416460012134	1.5875490847626184	0	1.8182398325396743	0.9707888931660561	0.5410437588754952	0.26309474328197713	1.6642174318431462	1.346175712057559	1.381625526629467	0.7607447579599764	1.2196131650349662	0.8229110771257742	-0.444655429357725	0.9576710059220889	-3.6020599913279625	-3.8239087409443187	-4.301029995663981	-3.8239087409443187	-1.929962133392245	-3.8239087409443187	-4.301029995663981	0	-3.8239087409443187	-1.7657358756212107	-3.4559319556497243	-3.8239087409443187	-4.301029995663981	-4.301029995663981	-3.8239087409443187	-1.6914355864387611	-2.1278437272517072	-1.5743027866374089	-4.301029995663981	-3.8239087409443187	0.850996913559028	-3.220989161062458	1.0940716315789474	0.014438506842105263	-0.27651355263157895	0.8084231578947368
ahler_2019_src	Src	445	K	0.38687961997019016	0.016983978238195658	0.20050490137622892	0.10469236917915653	0.31438127416296574	0.6378547365799342	0.0832716587749007	-0.605314088901304	0	0.051984743459728935	0.040469042711087574	0.44278881656974545	0.16787877132132445	0.31956944069726845	0.1342279440544663	0.3834025633566696	0.4303384389274301	-0.11064141217488631	-0.08292939479875908	0.37819020199263653	-3.3467874862246565	-4.301029995663981	-3.8239087409443187	-3.1870866433571443	-3.8239087409443187	-3.4559319556497243	-3.3467874862246565	-3.6020599913279625	0	-3.3467874862246565	-1.941194513324093	-3.3467874862246565	-1.4691602213834796	-2.462180904926726	-1.7435227937583233	-3.3467874862246565	-3.2596373105057563	-3.6020599913279625	-3.8239087409443187	-3.6020599913279625	0.164726680274849	-3.0415793983254678	0.5611852631578947	1.1987555789473685	0.9437752105263157	0.5921452021052632
ahler_2019_src	Src	447	D	-0.8630366131909254	-0.234547247342257	0	0.5074807131681708	-0.2912938678185959	-0.951034892261716	-0.9722825785971724	-0.9899889245711782	-1.0053847671496785	-0.9404854014579629	-0.8937937483434718	-0.9901687393787478	-1.011466698299164	-0.1690682123430668	-0.8733185167828046	-0.9528505494083336	-0.9942880023710922	-0.9274270940050946	-0.33992412686596857	-0.9019195813896144	-2.7569619513137056	-1.8554257923903836	0	-3.070581074285707	-3.8239087409443187	-2.425968732272281	-3.3467874862246565	-3.8239087409443187	-3.1249387366083	-3.6020599913279625	-3.8239087409443187	-2.6675615400843946	-3.1870866433571443	-1.7972393126068	-1.929962133392245	-2.7825160557860937	-3.1870866433571443	-1.6935749724493125	-3.8239087409443187	-3.6020599913279625	-0.6897399424204337	-2.8162723010280684	8.298493684210527	1.4965592105263157	1.2710124	-0.3723234315789474
ahler_2019_src	Src	449	W	-0.9533307186039051	-0.8713149058297415	-0.9544154112543696	-0.8845842309427888	0.05286702497593498	-0.9956009257335774	-0.46850900027982234	-0.6109280128879921	-0.9308527891717132	-0.9624032322700731	-0.9308903207291861	-0.6567503630788927	-0.9327655302012147	-0.9151803268320803	-0.867173390747331	-0.9920149902500501	-1.0108033189266379	-1.0303803175098596	0	-0.10315097645833912	-1.5107448316307395	-3.4559319556497243	-3.6020599913279625	-3.6020599913279625	-3.0222763947111524	-2.869666231504994	-3.8239087409443187	-3.4559319556497243	-3.6020599913279625	-3.1870866433571443	-3.6020599913279625	-3.6020599913279625	-3.1870866433571443	-3.6020599913279625	-3.6020599913279625	-2.939302159646388	-3.2596373105057563	-1.929962133392245	0	-3.070581074285707	-0.750909086836582	-3.046326800696539	2.411972152631579	-0.13675802631578948	-0.24656452631578948	1.9851735789473683
ahler_2019_src	Src	450	S	-0.6432888388190889	-0.4589699837340811	-0.9650672740014689	-0.8848153821729666	-1.0033054229188825	-0.5309398890939059	-0.9759811417119436	-0.9546026204354963	-0.9464474418276011	-0.9695346572649843	0.4135076234035208	-0.9667186173644734	-0.9394178602141293	-0.801146977872866	-0.9562784729577717	0	-0.28025385983659934	-0.9783539726880455	-0.25824807445924347	-0.9224144887588137	-2.6675615400843946	-3.6020599913279625	-3.6020599913279625	-3.6020599913279625	-3.4559319556497243	-2.978810700930062	-3.8239087409443187	-3.2596373105057563	-3.4559319556497243	-1.7891466346851068	-3.4559319556497243	-3.6020599913279625	-3.1870866433571443	-3.6020599913279625	-3.6020599913279625	0	-3.070581074285707	-1.929962133392245	-3.8239087409443187	-3.6020599913279625	-0.701113867636442	-3.105640966268698	3.300395157894737	0.3285737005263158	0.43878078789473685	-1.2048282631578948
ahler_2019_src	Src	451	F	-0.31443680001851654	-0.34555881805679267	-0.9211709278551432	-0.9490992552243521	0	-0.9537624822709518	-0.8787124306169344	-0.2214496661681159	-0.979612447460298	0.06213058996780603	-0.09519870458778364	-1.0431495272343638	-0.988749498169074	-0.9193766213136768	-0.9954582854295368	-0.9213960067268793	-0.889640978432469	-0.42463944843800877	-0.2610481204511629	-0.07351898551705888	-3.6020599913279625	-2.11069829749369	-4.301029995663981	-4.301029995663981	0	-4.301029995663981	-4.301029995663981	-3.3467874862246565	-4.301029995663981	-1.7000570999772329	-3.6020599913279625	-4.301029995663981	-3.8239087409443187	-4.301029995663981	-4.301029995663981	-1.7891466346851068	-3.8239087409443187	-3.4559319556497243	-3.070581074285707	-1.1697321990663583	-0.6056924207001656	-3.2951556088619443	4.644344	-0.03774242194232185	-0.2189814502078334	0.9477195210526316
ahler_2019_src	Src	453	I	-0.5027426238113222	0.07180517959089203	-0.6072886112181825	-0.5566774252368919	-0.8553739224448427	-0.47526767359904365	-0.8264711503071355	0	-0.9440125976004439	-0.4192410564760383	-0.6505328175930607	-0.3191321095171732	-1.0521634144739807	-0.893435811835411	-0.9971389450575604	-0.8780533719023046	-0.3365432688378779	0.18416152552067816	-1.0401471808583385	-0.08025058934454242	-3.070581074285707	-1.7708302974608991	-3.8239087409443187	-3.8239087409443187	-3.6020599913279625	-3.8239087409443187	-4.301029995663981	0	-3.8239087409443187	-2.40340290437354	-3.4559319556497243	-3.8239087409443187	-1.822463500070138	-3.8239087409443187	-3.8239087409443187	-3.8239087409443187	-3.1870866433571443	-0.9199149149541307	-4.301029995663981	-3.8239087409443187	-0.558925293250129	-3.1624754970653037	3.636921947368421	-0.11941215490344707	-0.7330661447354369	0.4529677105263158
ahler_2019_src	Src	454	L	-0.346669105066378	-0.26693333685008075	-0.8963486115236874	-0.9152408184840208	0.10852295924577801	-0.7841091180583076	-0.5576487563954869	-0.5337614801151351	-0.9629123222247563	0	-0.1479244143265367	-0.7239205920988566	-0.9509208943978154	-0.45370963126823755	-0.9792129547559498	-0.7209701454972178	-0.6496678632638887	-0.26105863797861967	0.44616379115551547	-0.26841248011492586	-3.4559319556497243	-3.8239087409443187	-4.301029995663981	-3.8239087409443187	-1.4834646261042004	-3.8239087409443187	-3.8239087409443187	-2.7825160557860937	-3.8239087409443187	0	-1.6706021206389574	-3.8239087409443187	-1.849243560139691	-3.6020599913279625	-3.8239087409443187	-3.8239087409443187	-3.6020599913279625	-2.0996328713435295	-3.8239087409443187	-3.8239087409443187	-0.4932367206009304	-3.1542814288712644	5.210892842105263	0.0913683305263158	-0.12399579305559218	0.46232492105263157
ahler_2019_src	Src	455	L	-0.23742414307326584	-0.16822207289012372	-1.0199414047866773	-0.8576649917298709	-0.1827970154926494	-0.646306399965567	-0.8155121814955759	-0.05592685581623966	-0.9250841304388174	0	-0.3436075036047205	-0.8690491647918349	-0.9708248719966344	-0.7659395315181139	-0.9660574700368586	-0.5664694878273515	-0.35905062378749175	-0.5137612700697604	-0.6119421361942865	-0.46454582784410453	-3.3467874862246565	-3.8239087409443187	-3.8239087409443187	-3.8239087409443187	-2.9030899869919438	-3.8239087409443187	-3.8239087409443187	-1.5858626378155234	-3.8239087409443187	0	-1.1558335895497993	-3.8239087409443187	-3.6020599913279625	-1.2786016244784946	-3.8239087409443187	-3.8239087409443187	-3.4559319556497243	-1.6188849192901493	-3.8239087409443187	-3.8239087409443187	-0.5670063541679972	-3.050502417085788	3.4112288157894737	0.038288204183336845	-0.23420951708530527	0.3496211000526316
ahler_2019_src	Src	456	T	-0.2750936814487136	-0.21593609717796938	-0.20571197406945113	-0.34963776996403917	-0.20071825228191564	-0.2859987174146261	-0.1873965416742533	-0.05514483260610123	-0.6808515509269462	-0.39218482573557767	0.03464342380337886	0.08223418940768006	-0.8511379644580362	-0.08129914874622737	-0.29695514839661485	-0.28210871906486845	0	-0.005140725966949428	-0.31882331240318507	-0.286554669184575	-1.8431480989299889	-1.8843894883257002	-3.1870866433571443	-2.869666231504994	-2.9030899869919438	-3.4559319556497243	-3.1870866433571443	-1.9336740746379624	-2.869666231504994	-1.4565528199182998	-1.192126867996668	-3.0222763947111524	-1.7000570999772329	-2.978810700930062	-3.0222763947111524	-1.9527251326158206	0	-1.2207643683241365	-3.4559319556497243	-1.1589535345906963	-0.24269081591544955	-2.264710731184227	0.16599143157894738	0.36952715789473684	0.1899277842105263	-0.6618771578947369
ahler_2019_src	Src	460	T	-0.08172234006687615	-0.28272721156867625	-0.37998421556676426	-0.2400009684279518	0.05951098344714823	0.08179342553985121	0.544877943895501	-0.5695176738262943	-0.46202092484670426	0.054898121758499126	-0.20021171126035345	-0.017684522959021176	-0.9716744589681979	-0.15415093035077318	-0.7346472469661132	-0.11108173231926685	0	-0.3868987623340265	-0.5262049650050118	0.5733587112302809	-1.7812020018882624	-2.6675615400843946	-3.4559319556497243	-3.6020599913279625	-3.8239087409443187	-3.6020599913279625	-2.332547047110046	-3.6020599913279625	-3.4559319556497243	-3.6020599913279625	-3.8239087409443187	-3.2596373105057563	-3.4559319556497243	-3.6020599913279625	-3.6020599913279625	-1.1975683735692764	0	-3.4559319556497243	-4.301029995663981	-3.8239087409443187	-0.19020442392973752	-3.122368013111067	1.1392682105263159	0.6749380526315789	0.26046439473684213	-0.3532316578947369
ahler_2019_src	Src	463	R	-0.05775687873837654	-0.28513336391745525	-0.8339453782160217	-0.32041072968789114	-0.2605518490382419	-0.11367050891032299	-0.17960637107355537	-0.2599741248362407	-0.1781817154612548	0.001965382377463925	-0.35508442036051646	-0.26689229636428824	-1.0486121571681175	0.12910345275051724	0	0.023914372097083157	-0.03398719405461263	0.30446363700470774	-0.34737766398374553	-0.3376711155265413	-3.4559319556497243	-4.301029995663981	-3.8239087409443187	-3.2596373105057563	-3.8239087409443187	-3.6020599913279625	-3.4559319556497243	-3.8239087409443187	-1.400662867007511	-3.4559319556497243	-3.8239087409443187	-3.4559319556497243	-3.4559319556497243	-1.2720522904552032	0	-3.4559319556497243	-3.3467874862246565	-3.6020599913279625	-3.8239087409443187	-3.6020599913279625	-0.2209704461553705	-3.2120742681230467	0.251435	-0.20539240631579148	-0.21307875473683013	0.11762801578947368
ahler_2019_src	Src	464	V	0.19700912170837548	0.31110925562417324	-0.2028367590389776	0.06863341813746988	-0.007591690111566132	0.38200796985540403	0.5679396345535062	0.18290938006363722	-0.5212568983051007	-0.0028067314736746085	0.30279680177297585	0.3128208147615412	0.2943549546242329	-0.41291593715780583	0.14024366275437616	0.5331184613622952	0.6067055275105416	0	0.09203147558322952	0.18169994802387102	-3.0222763947111524	-3.6020599913279625	-3.8239087409443187	-3.6020599913279625	-3.2596373105057563	-3.6020599913279625	-4.301029995663981	-0.24614894080120941	-3.6020599913279625	-2.54515513999149	-1.8167301563171954	-3.8239087409443187	-3.6020599913279625	-3.8239087409443187	-3.6020599913279625	-3.6020599913279625	-0.9383590659383143	0	-3.8239087409443187	-3.6020599913279625	0.15129862051242524	-3.0120725949165035	0.0013303473684210532	0.09625319315789474	-0.025895851052853972	0.2211304694736842
ahler_2019_src	Src	465	P	-0.7800425025174119	-0.6944815298201203	-0.9430133708468408	-0.9894205038476339	-0.9465643766890716	-0.9250844533132385	-0.982668524046228	-0.4631907226779943	-0.189750446036806	-0.40807904176765336	-0.5577937044276678	-0.8184916105015372	0	-0.965308024184427	-0.9524347182817191	-0.9705275431067518	-0.8088926894592299	0.07938058743226525	-0.8846982013410015	-0.931903371268732	-3.1870866433571443	-3.6020599913279625	-3.3467874862246565	-3.4559319556497243	-3.6020599913279625	-2.869666231504994	-3.6020599913279625	-3.6020599913279625	-3.3467874862246565	-3.3467874862246565	-3.8239087409443187	-3.6020599913279625	0	-3.6020599913279625	-3.3467874862246565	-3.3467874862246565	-2.2328441339178196	-3.6020599913279625	-3.6020599913279625	-3.6020599913279625	-0.70664823733509	-3.2360957529224472	8.112013684210526	-0.12789196936842107	-0.14387249526463083	-0.7511650105263158
ahler_2019_src	Src	467	P	-0.04922817592895959	-0.1071491175976653	-0.5845127730961194	-0.39368046062019313	-0.18090176034082378	-0.22271114510554912	-0.2166108510074176	-0.28868096218332856	-0.5079756149587837	-0.23024946084045753	-0.17002785947882396	-0.5484935417117158	0	-0.38052376924187586	-0.6270222973101852	-0.35463918324763594	-0.39905797194545134	-0.12362781689797439	-0.33827546966314187	0.342194124183214	-2.024568191490737	-3.6020599913279625	-3.6020599913279625	-3.6020599913279625	-3.8239087409443187	-2.9030899869919438	-4.301029995663981	-3.8239087409443187	-3.6020599913279625	-3.6020599913279625	-3.8239087409443187	-3.8239087409443187	0	-3.8239087409443187	-3.8239087409443187	-1.837137006678074	-3.3467874862246565	-3.4559319556497243	-4.301029995663981	-3.8239087409443187	-0.2690587053496444	-3.347361788080657	0.8113253157894736	-0.026426187368421054	-0.12191731657047426	-0.05382336315789474
ahler_2019_src	Src	469	M	-0.31801984244957493	-0.1915219490461769	-0.7574496932675604	-0.24831645449110396	-0.26002710120000627	-0.7342412040003521	-0.29808184401855786	-0.5798043729272977	-0.3405860382354996	-0.18939990604647314	0	-0.4402369806885777	-0.9347361188524256	-0.16940826529575317	-0.19971989783376856	-0.2990864210881826	-0.3453459473781966	-0.5440864077917379	-0.4020239157026907	-0.08759903355763438	-3.6020599913279625	-3.8239087409443187	-4.301029995663981	-3.8239087409443187	-2.1580151954098863	-4.301029995663981	-4.301029995663981	-2.939302159646388	-2.869666231504994	-1.9154237220656691	0	-3.8239087409443187	-3.8239087409443187	-3.8239087409443187	-2.3716110699496884	-3.8239087409443187	-3.8239087409443187	-2.576754126063192	-3.8239087409443187	-3.8239087409443187	-0.3669845696935785	-3.2875550575729298	2.4487886842105264	0.08670288421052631	-0.1678086113645874	1.055129794736842
ahler_2019_src	Src	470	V	0.3205343237442521	0.28238782660698525	0.45810256847926456	0.31656664693570297	-0.1166572535548692	0.9752594246077647	-0.4917447388104531	-0.03819483496606209	-0.29667328757186356	-0.231337699006068	-0.08655421071021416	-0.4010018753859509	-0.5839776529933991	-0.05606626676572048	-0.20747239283471886	0.71920807512857865	-0.10911788123942553	0	-0.1451537947394398	-0.4074226668557435	-0.23750899597399047	-0.7336506880130025	-0.5985132982258307	-0.47527941431595344	-0.15375569575213854	-0.44508704943166516	-0.24991607888637982	-0.3747390087791178	-0.44147142303792763	-0.1751910316689769	-0.5773281016727133	-0.20255933001335188	-0.5690385466450517	-0.4745016893233297	-0.41685792614006845	-0.1518416851279733	-0.10443934154667465	-0.07306620419712125	-0.7303703256424472	0	-0.004965784496569	-0.3592557917196857	-0.595009552631579	-0.16967597852824415	-0.43803022105264316	-0.007032110526315788
ahler_2019_src	Src	471	N	-0.6489583842599324	-0.7988763290216889	-1.0776889140633554	-0.9439150931873593	-0.809303335674299	-0.5993200095014435	-0.29443609131831744	-0.30328936104557697	-0.33181040711697796	-0.6086276557018516	-0.4525025283188135	0	-0.49009318401763824	-0.4778224490645811	-0.7145855510108923	-0.7367307580469524	-0.5436827537304839	-0.8615461168313597	-0.9660838535767479	-0.7837452459098964	-3.2596373105057563	-3.8239087409443187	-2.7328282715969863	-3.2596373105057563	-3.8239087409443187	-1.9118639112994487	-3.3467874862246565	-3.8239087409443187	-1.8054856581175327	-3.8239087409443187	-4.301029995663981	0	-2.024568191490737	-3.3467874862246565	-3.4559319556497243	-1.4347426565797863	-2.560667306169737	-3.8239087409443187	-4.301029995663981	-3.6020599913279625	-0.6221509010699084	-3.0231300615871146	-0.6196821736842105	0.2660103157894737	0.7027225947368421	-0.13545000000000001
ahler_2019_src	Src	472	R	-0.13217991986321567	0.11482693400330196	-0.5848572666757778	-0.7650058507133913	0.9018094928086385	-0.046258640063814686	0.293462595031578	-0.3458753521764193	-0.08839241635493075	0.6364984699203962	0.30331859613422896	-0.26689229636428824	0.20363286238148026	0.11815143397871804	0	-0.08272684694640933	-0.13048066962651042	0.4691776231573611	-0.34737766398374553	0.41003741062910026	-0.5574418455040773	-1.960585880823863	-1.750801642608887	-1.5221555236612416	-1.4418916983694503	-1.2376966367122317	-1.2592426766922293	-1.6298571529488979	-1.2529768225483722	-1.1996266451086504	-1.3570411205902093	-1.6011922697967353	-0.6119876566358095	-1.3963144503853002	0	-1.193480865919295	-1.4061603389187287	-1.2369465597003853	-1.9978339382434924	-1.2877713303804648	0.03304342476381501	-1.2950502527774161	-0.16511705789473685	-0.11373236789473684	0.20837854518776389	0.036383994736842104
ahler_2019_src	Src	477	Q	0.14375869464881783	-0.09394614366667481	-0.1798332230080388	0.19701827754805623	0.7572154469595197	-0.0198829828269144	-0.017498191459213143	0.7213537685270417	0.1222959538073954	0.6808678411316711	0.5278203893516034	0.1302049489088979	-0.5027111908572818	0	0.26493669180584206	0.019709665180427695	0.08358333757123816	0.5287738143239035	0.9861157840503642	0.5591430405786015	-0.8899155771130765	-3.1870866433571443	-2.576754126063192	-1.755722879198157	-2.709965388637482	-2.560667306169737	-2.3142582613977365	-2.709965388637482	-1.4914702810287135	-1.9808837095529273	-2.9030899869919438	-1.0474497061017984	-2.6478174818886373	0	-1.5192746210115122	-1.2150262900455993	-2.4145392704914994	-1.9488474775526188	-3.1870866433571443	-1.479516467259208	0.24544629612876287	-2.0269668752927803	0.6261703000000001	-0.7314086315789473	2.253826315789474	-0.05774754736842105
ahler_2019_src	Src	479	E	0.29289331432682497	-0.11214102226007772	-0.16613273786273197	0	-0.10399607065369529	-0.3960925888923315	0.45950373421449336	-0.1584546455795181	-0.1360820018949946	-0.39640746713614616	-0.4615295014328889	-0.12682114440961131	0.3500186165179809	-0.16760861942454033	-0.1689646663585745	0.09774999417681639	-0.11689238242701754	-0.22844951406737393	-0.21993888814075266	0.16710866455768472	-3.0222763947111524	-4.301029995663981	-1.073914913074856	0	-3.8239087409443187	-1.901356274182943	-3.6020599913279625	-3.8239087409443187	-2.6478174818886373	-3.6020599913279625	-3.8239087409443187	-3.3467874862246565	-3.2596373105057563	-1.604673606930649	-3.6020599913279625	-1.558304864359283	-3.3467874862246565	-2.3716110699496884	-4.301029995663981	-3.8239087409443187	-0.07961184633732271	-2.9418520908570702	0.09661478421052633	-0.017010536842105267	-0.24260797490975738	-0.11739835789473684
ahler_2019_src	Src	480	R	-0.08369851707007128	-0.03528777983004993	-0.11591406865860357	-0.184670990839764	0.11323912365942199	-0.19652400075443244	0.08058392392034211	0.22008050592319747	-0.1098514397842931	0.09380195716623053	0.12341729728227085	-0.6867942810868771	-0.699094017365064	-0.07701792303316254	0	-0.1515275811723644	-0.20960622105596757	-0.026419637127566013	-0.34737766398374553	0.3656498131872708	-2.939302159646388	-3.8239087409443187	-3.6020599913279625	-2.8096683018297086	-3.4559319556497243	-3.070581074285707	-0.7407645978012665	-3.2596373105057563	-1.2506502394025234	-1.7838340977140068	-3.3467874862246565	-2.978810700930062	-3.070581074285707	-1.1369747037705296	0	-1.7999707334462296	-1.9685915357483759	-3.1870866433571443	-2.1278437272517072	-2.048176964684088	-0.09635057503116139	-2.420058101940293	1.3025232105263158	-0.04477491578947369	2.8554305263157893	0.30060964210526314
ahler_2019_src	Src	481	G	-0.41119054350161144	-0.48261392073261944	-0.21106249577863823	-0.4199169205296303	-0.6040178658978177	0	-0.40334830894274754	-0.9120208394894495	-0.5967817667245576	-0.5804764540401296	-0.6725743624087877	-0.16607753244020781	-0.9304716325606716	-0.6097253322985549	-0.5335425187676388	-0.2823114219457682	-0.7202435626938232	-0.9186163222420463	-0.6687041320302037	-0.48484792242147723	-2.2636034977233574	-3.8239087409443187	-2.0996328713435295	-2.4377071355435254	-3.8239087409443187	0	-3.4559319556497243	-3.8239087409443187	-3.2596373105057563	-3.8239087409443187	-4.301029995663981	-1.6430185990068686	-3.3467874862246565	-3.4559319556497243	-3.6020599913279625	-2.978810700930062	-3.3467874862246565	-2.0065637695023884	-4.301029995663981	-3.6020599913279625	-0.530427192772319	-3.0698113853032707	4.251862105263158	-0.03294001842105263	-0.12788413736842105	-0.6545606105263158
ahler_2019_src	Src	482	Y	-0.48056537286225104	-0.43598456590199064	-0.7530635034605513	-0.5844055385053006	-0.11740610004495382	-0.541552862257848	-0.4053797304307787	-0.4805280506543556	-0.5307770700540686	-0.07897356973975467	-0.1066060885974992	-0.553562306965766	-0.9088188401445891	-0.5341880808431873	-0.4774892902691846	-0.5688599475027065	-0.72480640081975	-0.49127328026122985	-0.3012915123938554	0	-1.8082696066371438	-3.6020599913279625	-3.070581074285707	-3.4559319556497243	-2.462180904926726	-2.838631997765025	-3.6020599913279625	-3.8239087409443187	-3.3467874862246565	-3.6020599913279625	-3.8239087409443187	-2.170696227168975	-3.2596373105057563	-3.6020599913279625	-3.6020599913279625	-2.1771783546968955	-3.1870866433571443	-3.4559319556497243	-4.301029995663981	0	-0.45377660558548105	-3.0596030475529954	0.8259245105263158	0.037195465789473685	-0.07397399478783159	0.8282747368421053
ahler_2019_src	Src	483	R	-0.5183779293475363	-0.12067342073040171	-0.9541041145362695	-0.7254609856789795	-0.19314124300303284	-0.8726646728868023	0.27539490009036477	0.15608348451724652	0.04285881574424276	0.034207784422581516	-0.11317114791267671	-0.06144349061677769	-0.9084808614261235	0.13718790599112426	0	-0.5053941533959639	0.18116022162009934	0.06972112713082493	-0.5417189967114008	-0.08121258239080029	-3.3467874862246565	-4.301029995663981	-3.8239087409443187	-3.1870866433571443	-3.8239087409443187	-3.4559319556497243	-1.165261481096159	-2.1580151954098863	-1.9726503922252434	-3.3467874862246565	-3.8239087409443187	-3.3467874862246565	-3.4559319556497243	-2.978810700930062	0	-3.4559319556497243	-3.3467874862246565	-3.6020599913279625	-3.8239087409443187	-3.6020599913279625	-0.23496146795601405	-3.1008777583481737	1.8255693684210526	1.0952174210526315	1.052423157894737	1.0895664
ahler_2019_src	Src	484	M	-0.4292670195284514	-0.3073863853755251	-0.7765765341073098	-0.14125327092769321	-0.30574983684776247	-0.9283998932737076	-0.7374139847359733	0.05855389211067479	-0.6161488658062757	0.11395296421463227	0	-0.4402369806885777	-0.18404399801069563	-0.0830617684286266	-0.9494565679561213	-0.41347265103782066	-0.420182673033546	-0.41816212978900735	-0.9067887309060957	-0.8374009554408317	-3.2596373105057563	-3.8239087409443187	-3.8239087409443187	-3.8239087409443187	-3.1870866433571443	-3.6020599913279625	-3.8239087409443187	-1.8877302315827293	-3.8239087409443187	-2.515700160653214	0	-3.8239087409443187	-2.1278437272517072	-3.8239087409443187	-3.8239087409443187	-3.6020599913279625	-3.6020599913279625	-3.1249387366083	-3.8239087409443187	-3.8239087409443187	-0.4361247694784357	-3.2574102096692963	1.4066025315789474	-0.2288721177894737	-0.4972886268421053	0.9166031894736842
ahler_2019_src	Src	485	P	-0.11818448008416668	-0.22477703053887815	-0.0772533674555485	-0.15034163717862412	-0.33075987539764984	-0.11592130983465666	-0.22260576353314726	-0.27659487844032254	-0.1458270861735894	-0.1890073798612981	-0.15380758483687312	-0.14916692726162303	0	-0.04510662351893345	0.034661581064538975	-0.118741479353945	-0.16001109987328413	-0.19314884733651613	-0.36698060633671525	-0.2461979197752803	-1.5023793502187124	-3.2596373105057563	-3.3467874862246565	-3.1870866433571443	-3.6020599913279625	-2.709965388637482	-2.709965388637482	-3.070581074285707	-3.070581074285707	-1.8282735463467688	-3.4559319556497243	-3.2596373105057563	0	-0.9361039618740057	-3.1870866433571443	-2.0942041196321317	-2.3716110699496884	-2.2967086218813386	-3.8239087409443187	-3.6020599913279625	-0.16248861578632565	-2.6657284834474724	0.9868757894736843	-0.2734081978985421	-0.38119732227076314	-0.09215224736842105
ahler_2019_src	Src	487	P	-0.24740638502282902	0.59261071321023	-0.3894417615577247	-0.0331718976893381	-0.48122552654230893	-0.32153366768479064	-0.18353682350587608	0.0752458752955971	-0.7631917823042372	-0.23134192994271668	-0.3796387558052371	-0.34870375651931756	0	-0.19469717309817475	-0.5750155178238024	-0.2512810550772902	-0.6591674341988781	0.02199203394584721	-0.5009222413456721	-0.1412122957832943	-1.4901257149952807	-3.070581074285707	-3.4559319556497243	-1.846185135655471	-3.2596373105057563	-3.6020599913279625	-3.6020599913279625	-2.40340290437354	-3.1249387366083	-1.6829818989518885	-1.2369465597003853	-3.4559319556497243	0	-2.2557070168773237	-3.3467874862246565	-3.0222763947111524	-1.2273116453178585	-1.7972393126068	-3.8239087409443187	-3.8239087409443187	-0.2505819690724907	-2.5763961283329064	3.469723684210526	-0.0693645894736852	-0.41124511	-0.46142705789473687
ahler_2019_src	Src	491	P	-0.1961604020422038	-0.08878420118792725	-0.8471100834717474	-0.6964352105938004	-0.36382832415956873	-0.5696533030557123	-0.5871691598350961	-0.2408913968775662	-0.22126173436348315	-0.47231274050020705	-0.14124538217175203	-0.6467201943588292	0	-0.47740919544019805	-0.24390459159000158	-0.36003493240007234	-0.28220498508059866	-0.33787233714211606	-0.4559915599723005	-0.17588207444017728	-3.070581074285707	-3.8239087409443187	-3.2596373105057563	-3.4559319556497243	-3.8239087409443187	-3.2596373105057563	-2.073143291050308	-3.6020599913279625	-3.3467874862246565	-3.6020599913279625	-3.8239087409443187	-3.1249387366083	0	-2.1904402853647325	-3.4559319556497243	-2.279840696594043	-1.6665527255032495	-3.4559319556497243	-4.301029995663981	-3.8239087409443187	-0.3702435904341679	-3.072006986284443	2.5048547368421055	-0.006845642105229255	-0.3686431910526316	0.13555977578947367
ahler_2019_src	Src	494	L	-0.03171620218750985	-0.8191488784533096	-0.5761552833440684	-0.4748899886960526	0.3858622164242711	-0.4197789951686958	-0.9022077385707516	-0.43896339005246726	-0.7894477483452895	0	0.23744939502680976	-0.4283439516208057	-0.8783150350704518	-0.34425424853589864	-0.988586554618118	-0.40476972909700215	-0.1999263070244686	-0.4581164539104183	-0.22610248313787878	-0.26136194157116405	-3.4559319556497243	-3.8239087409443187	-4.301029995663981	-3.8239087409443187	-2.4145392704914994	-3.8239087409443187	-3.8239087409443187	-2.0338582672609675	-3.8239087409443187	0	-1.4371126187061207	-3.8239087409443187	-3.8239087409443187	-3.8239087409443187	-3.8239087409443187	-3.8239087409443187	-3.6020599913279625	-1.333950261519484	-3.8239087409443187	-3.8239087409443187	-0.40093866589766347	-3.2232693625975783	2.6382974210526315	-0.01682962131821579	-0.15035392984210524	0.47142317368421055
ahler_2019_src	Src	495	H	0.025116336521457422	-0.15205083426682442	0.0026392542531531865	-0.117138210710512	-0.1926309731802036	0.012876015240241522	0	-0.530507132389651	0.1560432277531759	-0.545860019852822	-0.03940730832404504	0.1763563226437655	-0.9449111973974116	-0.0645893897680338	0.03125020345589852	0.06585850047537582	-0.19914965521958702	-0.3232266801585776	-0.04023945153198795	-0.7330267793088567	-2.6108339156354674	-3.1249387366083	-1.9850596502070634	-2.4881166390211256	-2.1771783546968955	-2.1163385648463824	-0.0544083329679932	-3.3467874862246565	-2.474955192963155	-3.0222763947111524	-3.4559319556497243	-1.58922276662279	-2.709965388637482	-2.6478174818886373	-2.709965388637482	-2.2403321553103694	-2.6108339156354674	-3.1870866433571443	-3.4559319556497243	0	-0.17062988858827224	-2.4003990459635505	0.6897488947368421	0.48022785263157897	0.28860027368421054	0.5842849368421053
ahler_2019_src	Src	500	Q	0.09651933848441245	0.18440288666260715	0.2632632007223857	0.03977383426826546	0.5129890820173191	0.07102700829090794	0.2690085197239709	0.2033877933716717	0.15486925147521857	0.11872228877256757	0.07995655084408215	-0.9005585393624567	-0.6192538288754448	0	0.0013725257364833755	-0.0103780530310226	0.13371580662911273	0.2744663590313893	0.6201128493953124	0.20769671853625524	-1.5279753022997185	-2.6675615400843946	-0.8647082955242479	-0.5671108446515903	-2.688246138944246	-1.8253588073395515	-1.184754408083437	-1.8282735463467688	-0.7069690943935629	-0.7722418038890849	-1.8648673486232252	-1.1703746466419507	-1.7000570999772329	0	-0.7292047466231522	-1.0355046604449074	-0.9394910243947021	-1.620694482249418	-3.1249387366083	-2.8096683018297086	0.08505467963465188	-1.48140004144746	0.608753932631579	-0.04687705368421052	0.9371158789473684	0.25629101578947366
ahler_2019_src	Src	501	C	-0.20751460210403178	0	-0.6112867908406738	-0.7779582901460058	-0.30889275351667544	-0.32107687972423604	-0.5608669891826504	-0.23638364332513628	-0.6559966289444813	0.17309788314111843	-0.22485689221469105	0.15894242826380234	-0.9223332324363993	-0.5984306441188909	-0.8986794755388792	0.07181721261397757	-0.05139755024361324	0.005716849290105319	-0.9290087801109002	-0.33194425065128375	-1.8810742471742232	0	-3.4559319556497243	-3.6020599913279625	-3.8239087409443187	-2.978810700930062	-3.8239087409443187	-3.6020599913279625	-3.4559319556497243	-3.4559319556497243	-2.183758700008217	-3.3467874862246565	-3.1870866433571443	-3.6020599913279625	-3.6020599913279625	-2.1396619934290064	-1.0340930845048082	-3.2596373105057563	-4.301029995663981	-3.8239087409443187	-0.36135265148947726	-3.027985110844592	3.0838595263157895	-0.0667356478928241	-0.11153591984458291	-0.45795915789473685
ahler_2019_src	Src	502	W	-0.35479446936477865	-0.2201459139332894	-0.6360092919791616	0.014302798527838879	-0.5783671679369773	-0.3755676065947761	-0.4241570905322781	-0.968770301816411	-0.920928064645255	-0.6466627349188436	-0.4971597356678506	-0.05764752989993073	-1.0088565204440212	-0.10068738603177615	-1.0189236277074014	-0.2321367375150945	-0.17913322699062462	-0.5794075303566668	0	-0.5058646339175077	-3.2596373105057563	-3.3467874862246565	-3.1249387366083	-3.3467874862246565	-3.4559319556497243	-1.5207126835238298	-3.4559319556497243	-3.4559319556497243	-3.3467874862246565	-3.2596373105057563	-3.8239087409443187	-3.4559319556497243	-3.0222763947111524	-3.4559319556497243	-3.2596373105057563	-3.4559319556497243	-3.3467874862246565	-3.3467874862246565	0	-3.3467874862246565	-0.46454583858624027	-3.1043532569275576	3.475320736842105	-0.16145897263157893	-0.21989695789473784	1.8811901052631579
ahler_2019_src	Src	503	R	0.08010078232698066	0.11151457508267755	0.3968383500701312	-0.11067507473244333	0.017720224691324775	-0.009594831706538904	0.342234055631469	-0.225755935735107	-0.03601043504006118	0.033552862040563916	-0.07351532821259425	0.16971966516277032	-0.4944153378782582	-0.12313275031323352	0	0.31682409930870614	-0.03198115757612503	-0.20747457849313478	0.1915738616378846	0.07006196594293385	-1.5093393466438632	-3.2596373105057563	-0.8812394095576185	-1.5775743236287953	-3.1249387366083	-1.5841922723644568	-0.8463375464245043	-2.7825160557860937	0	-2.4881166390211256	-1.8648673486232252	-1.2207643683241365	-2.54515513999149	-1.628009088535085	-0.16364423133001113	-2.2967086218813386	-2.332547047110046	-2.6289321377282637	-3.3467874862246565	-2.1771783546968955	0.02087925061039729	-1.912924273249283	0.7276889421052631	0.5031959526315789	0.5086228	0.45571994736842103
ahler_2019_src	Src	505	E	0.17922381005033403	0.24974631393575691	-0.0024540860778189625	0	-0.04437148240715903	0.11461600911611332	0.356222811482757	0.1160446728878155	0.09072211360495443	0.2384459655432092	0.3994751354631078	0.24421253749416602	0.08862733731959628	0.3807663498603519	0.07788450027932087	0.20869758102416566	0.188141840818146	0.16017706403957127	0.698227971122207	0.3041860803584398	-1.5353614409049672	-3.070581074285707	0	-0.33672321336004474	-3.1249387366083	-1.901356274182943	-1.7582045687048014	-2.1396619934290064	-0.6082711775092571	-2.3716110699496884	-2.8096683018297086	-1.0562582341686861	-2.40340290437354	-1.8680607047895754	-0.9379824011428878	-1.2354502809355328	-1.3888079391315657	-1.4861168143889072	-3.6020599913279625	-2.122053048370812	0.20242962629575176	-1.7878285084696948	0.4674067684210526	0.4613796563157895	0.40149315789473683	0.050850057894736844
ahler_2019_src	Src	506	P	-0.039109267157320764	0.12250571781150471	0.05958240094977375	0.08504433211980382	0.5166994120431768	0.17957489844685462	-0.18353682350587608	0.618928291503293	1.1030347721841696	0.17861036940207173	0.3327457926254021	0.46711541934692086	0	0.40633440783845154	1.0472068288552856	0.13736966597975248	0.19519339864410679	0.2468795278197552	0.5044533565366558	0.5180143617630876	-0.8307665486989028	-3.4559319556497243	-2.170696227168975	-1.240709966975696	-3.8239087409443187	-2.7825160557860937	-3.8239087409443187	-3.6020599913279625	-3.1870866433571443	-3.4559319556497243	-3.6020599913279625	-3.4559319556497243	0	-3.1870866433571443	-3.4559319556497243	-1.9336740746379624	-3.1870866433571443	-2.341988603342888	-3.8239087409443187	-3.8239087409443187	0.32483234316034343	-2.8592547087857025	2.9627678947368423	-0.13557135315789473	-0.5694800968421053	-0.307357
ahler_2019_src	Src	507	E	0.15235374723625067	0.47727146478047394	0.3465608841521859	0	-0.17629186078244286	0.08205154075145804	0.15590514003950787	-0.1494092770708721	-0.09242113069405382	0.15930719945573407	-0.037134188781645476	-0.06104097912814438	0.2777014520888908	0.5646703528179353	0.34553104841518245	0.19358205936084316	-0.033021809301061515	-0.5421160303211504	0.3448341975242181	-0.1468799999469645	-1.544393887418133	-2.869666231504994	-0.6410187743746505	0	-1.8167301563171954	-2.593459819566045	-2.40340290437354	-2.54515513999149	-2.576754126063192	-1.5825283067967069	-1.06023122454665	-1.9336740746379624	-2.7569619513137056	-1.5023793502187124	-1.8877302315827293	-2.5016894462103996	-2.515700160653214	-2.425968732272281	-1.7972393126068	-1.750801642608887	0.09307269052981726	-1.9352742736528643	0.3910900052631579	0.18832734369081053	0.15168036107484206	-0.008340405263157895
ahler_2019_src	Src	508	E	0.13207073398785196	0.5273676864543768	-0.6424997166441263	0	0.9534246231808163	0.2840655528995306	0.8087824647705113	0.21150897434061613	0.3427424589439524	0.2142735057002072	0.24495850191805688	0.07875795188201037	0.4153651309344615	0.32459987483715086	0.3971764618445964	0.05106666255543973	0.14973504708329674	0.15119629858863234	1.1569417677359786	0.4573012680182444	-1.8027194418743806	-3.6020599913279625	-0.7299037185796695	0	-3.6020599913279625	-1.9566377219788704	-3.3467874862246565	-3.1870866433571443	-0.8343106239823825	-2.978810700930062	-3.4559319556497243	-1.849243560139691	-2.978810700930062	-1.1345998818206986	-2.170696227168975	-1.702239488900866	-2.0154726866562074	-3.0222763947111524	-3.8239087409443187	-2.2967086218813386	0.31294176245158023	-2.3245132289193062	0.27548465	-0.06488405121052632	-0.12565627290140527	-0.05291648947368421
ahler_2019_src	Src	509	R	-0.968898012993154	-0.9486580677745796	-0.8771358232220139	-0.9766975994420458	-1.0510291761637651	-0.9867486417193427	-0.967988455607373	-0.923023653914978	-0.9834306169324589	-0.9564428770729806	-0.9939868850473124	-0.9955761150620874	-0.968667038153728	-1.048936351162952	0	-0.948564451282218	-0.9709755762266706	-0.9702729135961261	-0.8905842398795135	-1.005732432711126	-2.083546051450075	-3.6020599913279625	-3.4559319556497243	-3.4559319556497243	-3.6020599913279625	-2.939302159646388	-3.6020599913279625	-3.6020599913279625	-3.1870866433571443	-3.4559319556497243	-3.8239087409443187	-3.6020599913279625	-3.1870866433571443	-3.4559319556497243	0	-3.2596373105057563	-3.4559319556497243	-3.4559319556497243	-3.8239087409443187	-3.6020599913279625	-0.9216674463982213	-3.2326213986035635	6.314194736842105	1.4161943684210527	2.48547	1.437309494736842
ahler_2019_src	Src	511	T	0.16233499431755974	-0.03012550306360127	0.8555855138327267	0.5434282963381696	0.43100897585824804	0.5741895586680991	0.8339053649810511	0.4010420828703857	-0.21396852313189393	-0.1261363516116349	-0.13659143147820188	0.8103919015971196	0.6531101934822039	-0.15415093035077318	0.146001117927964	0.14918797330281172	0	0.42062565307722183	0.6702386467323983	0.5807579443832672	-3.1870866433571443	-3.6020599913279625	-3.3467874862246565	-3.4559319556497243	-3.6020599913279625	-2.978810700930062	-3.6020599913279625	-3.6020599913279625	-3.3467874862246565	-3.4559319556497243	-3.8239087409443187	-3.4559319556497243	-2.0996328713435295	-3.6020599913279625	-3.4559319556497243	-2.978810700930062	0	-3.4559319556497243	-3.8239087409443187	-3.8239087409443187	0.32854177388665606	-3.234980092336575	0.9449669842105264	0.5053145263157894	1.6259958421052632	-0.10170941210526316
ahler_2019_src	Src	512	F	0.8038993065324546	-0.054984532475027575	-0.8916738830676522	-0.6129290225748213	0	-0.7569352053896631	0.15501836635744284	1.2570191860031525	-0.8953948984668374	0.28504162180571235	0.7894476226134732	0.10177436260678464	1.5947473526972322	-0.6161618485318173	-0.9464475193418762	-0.05496897529899779	0.5197811751508695	1.2197427139714103	2.3159234859716342	0.06867409482139257	-3.6020599913279625	-3.8239087409443187	-4.301029995663981	-4.301029995663981	0	-3.8239087409443187	-4.301029995663981	-2.122053048370812	-4.301029995663981	-3.1249387366083	-3.6020599913279625	-4.301029995663981	-3.8239087409443187	-4.301029995663981	-4.301029995663981	-2.341988603342888	-3.8239087409443187	-3.4559319556497243	-3.1870866433571443	-2.6108339156354674	0.2140786701692433	-3.47248989095227	4.319720842105263	-0.006005096315789474	-0.09633174210526316	0.920189052631579
ahler_2019_src	Src	513	E	-0.329782579361634	-0.022298511351226753	0.10144104573109501	0	0.005960748261605207	0.18369577764235054	0.03245771839064254	0.610370946253736	0.09940012477710886	-0.17829410383583888	0.39447298365767824	0.3141524410368548	0.7129873482610231	-0.11950083665765153	-0.2810170214432677	0.14225650584069788	0.5488760374276347	0.2814009545301916	0.3541309148221981	-0.1468799999469645	-3.1870866433571443	-4.301029995663981	-1.0993598160173996	0	-3.8239087409443187	-3.6020599913279625	-3.8239087409443187	-3.8239087409443187	-2.3716110699496884	-3.8239087409443187	-3.8239087409443187	-3.6020599913279625	-3.3467874862246565	-3.070581074285707	-3.6020599913279625	-3.4559319556497243	-3.4559319556497243	-3.8239087409443187	-4.301029995663981	-3.8239087409443187	0.13519152470181167	-3.308144557652806	0.20204160000000002	0.06019934242105263	1.0910093736842106	-0.18504604684210527
ahler_2019_src	Src	515	L	-0.09821424425962529	-0.1969144767785857	-0.8809077801482491	-0.7614736759571995	-0.11767598155729833	-0.4173839157646197	-0.3252531266949896	-0.09894920165646445	-0.7452102490573146	0	-0.13052138659344217	-0.19608300861621888	-0.9065995515196167	-0.38837236485407967	-0.9492729122246727	-0.4119423465204217	-0.404693988495086	-0.2752354745888666	-0.6483614724627063	-0.1959211173062873	-3.2596373105057563	-3.8239087409443187	-3.8239087409443187	-3.8239087409443187	-2.939302159646388	-3.8239087409443187	-3.8239087409443187	-0.7424414125557819	-3.8239087409443187	0	-1.505149978319906	-1.9767475403662884	-3.6020599913279625	-3.6020599913279625	-3.8239087409443187	-3.8239087409443187	-1.9083330424043154	-2.1771783546968955	-3.8239087409443187	-3.8239087409443187	-0.4074493137527872	-2.997599859529722	4.300794157894737	-0.025637713526315793	-0.24307551216280746	0.3814568842105263
ahler_2019_src	Src	518	F	-0.32412322308068864	-0.4420446252086018	-0.14497074325312714	-0.6129290225748213	0	-0.4494412686523844	-0.416840440959938	-0.001324011565903754	-0.4056811230217871	-0.06206191109944806	-0.3899757934088517	-0.449289280248847	-0.5055420793190722	-0.7315847061779263	-0.4871210920124639	-0.4300541660049242	-0.23428431933219454	-0.39489147285254206	-0.25063138596586343	0.06676132998829493	-1.9645702618154517	-1.8810742471742232	-2.3516399890190685	-2.2328441339178196	0	-2.151810883008601	-1.604673606930649	-1.165261481096159	-1.0206793026179757	-1.3630108981877709	-2.3233063903751336	-2.1771783546968955	-2.3516399890190685	-1.6526699846830495	-1.4219341161639085	-2.0629838925351858	-1.431211787684653	-0.5816158359613878	-2.3925449767853313	-1.276134035556496	-0.3333014667375545	-1.6703392083614415	2.347881947368421	0.005191872105263156	-0.1452411940380516	0.8780906894736842
araya_2012_yap1	YAP1	170	D	0.32170770197747034	0.20697504597542324	0	0.24689434633647828	0.11567818446687504	0.3126144928863946	0.023836673066898174	0.2647053347581292	0.4690055443022994	0.368322994073164	-0.28227997185442233	0.10274515129641143	0.6821779401883419	0.32798899507559814	0.6370081866786772	0.16871365934413227	0.43456186439133276	0.4714392002022466	-0.33992412686596857	0.07053287181650675	-1.631713115097869	-3.1870866433571443	0	-0.2958923997551173	-3.2596373105057563	-2.3925449767853313	-1.6585654754218597	-1.750801642608887	-1.6914355864387611	-1.7891466346851068	-1.7459355470856621	-1.0682879329432444	-0.8868926334795045	-1.5630426693305504	-1.58922276662279	-1.4834646261042004	-1.9527251326158206	-2.515700160653214	-3.6020599913279625	-3.3467874862246565	0.23013520440579943	-1.870547136552172	-0.6531991894736843	-0.026310557296573608	-0.07786430746055412	-0.17023770631578947
araya_2012_yap1	YAP1	171	V	0.18886916188517242	-0.03210480596516006	0.44015124327663546	0.28225759930293687	0.05153380028291302	0.46258801237152414	0.5387138694470238	0.1130532287052735	-0.5212568983051007	0.3216701028202984	0.1284325615606693	0.7742107015086606	0.7629096079838815	-0.41291593715780583	0.9346004629240512	0.36527207087182667	0.08430884657240868	0	-0.45340499919074667	0.04261989716802976	-0.9152450368206455	-1.8585502265995326	-1.3984832163499898	-0.8628041880594518	-1.3330142816703394	-0.8047924504972459	-1.7459355470856621	-0.8704712261412237	-1.0577438495805351	-0.12496769053890192	-0.8590208365230292	-1.1794701514764803	-1.5960220363306452	-0.9724465459497793	-1.2452695309762465	-0.9647704436497879	-0.7661158912341143	0	-2.3233063903751336	-1.6449317936511494	0.2035754263031246	-1.1261680666754947	1.201616052631579	-0.08058509101751041	-0.1532054347013579	-0.18724373684210527
araya_2012_yap1	YAP1	173	L	-0.531587306626543	-0.16587016002188099	-0.5761552833440684	-0.7944698794157979	-0.240465015733557	-0.9079554609164426	-0.5492169368901788	-0.3683627978679196	-0.8616301744715018	0	0.03900487206968776	-0.4283439516208057	-0.6201425404740292	-0.6370773842001094	-0.7235438061725169	-0.9124357934662135	-0.7136434986678614	-0.31989075555941165	-0.532395664432692	-0.26360663304024473	-2.939302159646388	-2.4881166390211256	-1.9892761346082268	-3.6020599913279625	-3.1870866433571443	-3.6020599913279625	-3.8239087409443187	-2.7569619513137056	-3.6020599913279625	0	-1.2819137052169083	-3.6020599913279625	-3.4559319556497243	-3.6020599913279625	-3.6020599913279625	-2.0291883891274822	-1.9935339577507682	-1.9226320947158435	-3.8239087409443187	-3.8239087409443187	-0.5053894085426044	-2.8564014900604024	3.135932789473684	0.036756052736842106	-0.14058400631578946	0.4623716736842105
araya_2012_yap1	YAP1	174	P	-0.4691417860543532	-0.2258717918330883	-0.328943585892742	-0.8850296645735866	-0.33075987539764984	-0.1700334095271654	-0.8252414017980478	-0.45807895505079504	-0.6667460538284898	-0.516911232926061	-0.6688364900143408	-0.24862931609701308	0	-0.42752807569639834	-0.6004015804101499	-0.5203143756896864	-0.4934784791393275	-0.5943170358456304	-0.9375433003640438	-0.30110090884990265	-1.9685915357483759	-3.6020599913279625	-3.6020599913279625	-3.3467874862246565	-3.8239087409443187	-3.070581074285707	-2.073143291050308	-3.1870866433571443	-1.9767475403662884	-3.2596373105057563	-3.6020599913279625	-3.4559319556497243	0	-3.3467874862246565	-3.1870866433571443	-2.939302159646388	-1.901356274182943	-1.9645702618154517	-4.301029995663981	-3.8239087409443187	-0.4834453659494236	-2.9216318556975525	4.204845789473684	0.11194155809453672	-0.35986159	-0.22721277368421053
araya_2012_yap1	YAP1	175	A	0	-0.364540760602612	-0.16228678932698162	-0.4027509556213681	-0.0649809399902354	-0.13572776434292352	-0.10540018768264824	-0.12636406205959366	-0.40283295863758123	0.23602042134870857	-0.24198095731754674	-0.09494063541246488	0.017842648058049273	-0.255945530283824	0.047132712454128776	-0.01578568767358693	0.07242413148300947	-0.03320582516071151	-0.38032536704993375	-0.013993581567366393	-0.47385464736528854	-2.838631997765025	-1.2376966367122317	-0.9732625057612522	-1.7340036295049208	-2.057991946977687	-0.727578173628496	-2.332547047110046	-1.4028535121663046	-1.68507994400758	-1.7316560860489354	-1.9527251326158206	0	-1.558304864359283	-1.4861168143889072	-1.4887852988636119	-1.54591772926891	-2.1580151954098863	-3.1249387366083	-2.6289321377282637	-0.1213821044692741	-1.6569446018145375	-0.07554297894736842	-0.07331567992682564	-0.19812099410526315	-0.5856412315789473
araya_2012_yap1	YAP1	176	G	-0.542500604629584	-0.4007598644102193	-0.616261207422942	-1.1244607758010903	-0.18907511847145694	0	-0.3173280587038978	-0.07796691764296713	-0.46902671539997737	-0.5359762234322062	-0.3479743628535785	-0.3355767270705362	-0.3816647620567187	-0.4301953762412552	-0.31452494448991464	-0.49240207257094387	-0.831054439000548	-0.7850446820170293	-0.5453135617550123	-0.564336359796328	-1.617082864912469	-3.4559319556497243	-1.5662301660751343	-3.4559319556497243	-3.8239087409443187	0	-3.8239087409443187	-3.8239087409443187	-3.4559319556497243	-3.4559319556497243	-2.0065637695023884	-3.4559319556497243	-3.070581074285707	-3.6020599913279625	-3.6020599913279625	-1.4982562703720055	-3.1870866433571443	-3.2596373105057563	-4.301029995663981	-3.8239087409443187	-0.46507213868831027	-3.0142941409678206	3.9769105263157893	-0.019612173684210525	-0.009249719473684212	-0.8436675789473684
araya_2012_yap1	YAP1	177	W	-0.03124423361572318	-0.7884308994578273	-0.6839651082816176	-0.6203369476694213	-0.3103912224689891	-0.8075829310290565	-0.5024119732065407	-0.6109280128879921	-0.7011826929632169	-0.75698159298385	-1.0052097387498153	-0.6567503630788927	-0.7412779025910388	-0.6034781997238357	-0.6890263873251	-0.7734883801481508	-0.6810712638928517	-0.8775933099268237	0	-0.3702311311125461	-2.7569619513137056	-3.6020599913279625	-2.869666231504994	-3.1870866433571443	-3.6020599913279625	-1.9566377219788704	-3.4559319556497243	-2.0199966284162536	-3.0222763947111524	-2.474955192963155	-3.6020599913279625	-1.8712777156615732	-3.1870866433571443	-2.0433514207947967	-3.1249387366083	-1.8877302315827293	-2.9030899869919438	-3.3467874862246565	0	-3.6020599913279625	-0.6105791145556645	-2.7258007453213997	2.388460763157895	0.11791182421052632	-0.7814288052631578	1.6808761578947369
araya_2012_yap1	YAP1	178	E	0.16711823087228048	-0.15016584021441753	0.13952189997449524	0	-0.17629186078244286	0.5034559186647318	-0.5667116736271941	-0.7286038516372342	-0.4913859529405571	-0.8900949796805401	-0.14940396931508768	-0.32003768622780776	-0.9356505114331033	0.009080717163526883	-0.7346390661110707	0.06822593605755692	-0.004865110299849257	-0.6734692845558038	-0.21993888814075266	-0.6195155705679815	-2.939302159646388	-4.301029995663981	-1.4590451910738673	0	-3.8239087409443187	-3.3467874862246565	-3.4559319556497243	-3.8239087409443187	-2.939302159646388	-3.6020599913279625	-2.0154726866562074	-1.8979094744881633	-3.1870866433571443	-2.838631997765025	-3.4559319556497243	-3.1870866433571443	-1.9850596502070634	-1.5841922723644568	-4.301029995663981	-3.8239087409443187	-0.28866857714006255	-2.898379324078742	0.3641582357894737	0.005268285806126321	1.5696943684210527	0.13240595315789475
araya_2012_yap1	YAP1	179	M	0.011123416984422528	-0.24318484736069088	-0.5507600992881201	0.4764566099914687	-0.4606421051783008	0.11813862505114536	-0.37163925528969977	-0.22371929343292696	0.04542487276397732	-0.1801345802403197	0	-0.8569840211860839	0.07172332238179031	0.22285538613555272	-0.10295507988173704	0.19049793031110404	-0.09036513955534503	-0.0672259662606928	-0.25916976244110523	-0.3500067665923932	-2.593459819566045	-1.8195873671616762	-3.3467874862246565	-3.1249387366083	-1.68507994400758	-3.2596373105057563	-3.0222763947111524	-1.1854194839896814	-2.4145392704914994	-1.3377144842778699	0	-2.381951903287907	-3.070581074285707	-0.6868712861548061	-3.070581074285707	-1.7891466346851068	-2.7569619513137056	-1.3963144503853002	-3.3467874862246565	-2.8096683018297086	-0.13102833765439773	-2.2549152229998413	2.3846393157894736	-0.008561576947368421	-0.21516366306671053	0.5674906842105263
araya_2012_yap1	YAP1	180	A	0	-0.9710157846559487	-0.525761548906924	-0.7474171909053546	-1.0173498019802876	-0.39709735533650625	-0.8747585911105449	-0.6694075725719194	-0.40283295863758123	-0.9111280867808671	-0.24198095731754674	-0.5231771983236776	-0.807497735414827	-0.255945530283824	0.5192514857091852	-0.11315819463304756	-0.3870000273462767	-0.7622333108527214	-0.38032536704993375	-1.2891092120650118	0	-3.070581074285707	-2.3615107430453626	-2.978810700930062	-3.070581074285707	-2.6478174818886373	-3.1870866433571443	-2.9030899869919438	-2.838631997765025	-1.9083330424043154	-3.1870866433571443	-2.709965388637482	-1.8843894883257002	-2.978810700930062	-1.1043012730406943	-1.4253900586598127	-0.9627727654177256	-1.8138916201867947	-3.4559319556497243	-1.750801642608887	-0.5378972469231807	-2.3119892140883964	0.411201452631579	-0.033520812105263156	-0.2668210874932263	-0.6229787315789473
araya_2012_yap1	YAP1	181	K	-0.36265586259228594	-0.16997951645417195	-0.38910770145707535	-0.10878720629185538	-0.21027804993875332	-0.08633189187274819	0.020865978740393858	-0.2626290447909115	0	-0.015231309907457913	-0.14272421735105545	-0.2156768250044284	-0.8210316704101333	-0.1225824063715214	-0.07375316887960809	-0.10265996284351954	-0.13985018267155222	-0.35369771870158256	-0.2770605904981658	-0.2834364018775093	-1.0567528748621384	-1.3762339998660689	-1.5792193804514345	-1.1775050147212491	-0.5303988678861746	-1.3386606599939601	-1.059732608553988	-1.3129171553956294	0	-0.8402824538197843	-1.5630426693305504	-1.4139756176130243	-1.5926090955292684	-1.2072582141652513	-0.4685849544898702	-1.1411621485714145	-0.7855535542816054	-1.1742494186519723	-1.6430185990068686	-0.7306038173050086	-0.20583038745869708	-1.099588055224763	1.0033922105263158	0.6568566010526316	0.6452199689473684	-0.007900894736842107
araya_2012_yap1	YAP1	182	T	-0.23114291484959978	-0.8537610163827616	-0.9262144553684768	-0.23868225962180906	-0.928084287621735	-0.1634697028739148	-0.7381221433184165	-0.4058944657401761	-1.0246657145982148	-0.34114202070330585	-0.28901315365200586	-0.4669626707991588	-0.7780494592929383	-0.15415093035077318	-0.7992779889148215	-0.36949916901188856	0	-0.3376058961597681	-0.31882331240318507	0.12472313801910463	-2.978810700930062	-3.6020599913279625	-2.4881166390211256	-3.4559319556497243	-3.8239087409443187	-1.9978339382434924	-3.8239087409443187	-2.0065637695023884	-2.474955192963155	-1.929962133392245	-2.024568191490737	-1.822463500070138	-3.2596373105057563	-3.4559319556497243	-3.4559319556497243	-1.5135695211455662	0	-2.0385789059335515	-3.8239087409443187	-3.8239087409443187	-0.46199192118219223	-2.6900275312626314	1.055841547368421	0.7117148215789474	1.5927307894736842	0.3239552947368421
araya_2012_yap1	YAP1	183	S	0.20848680691237342	-0.5867215716586842	-0.3435680865042869	-0.15721747664208385	-0.17444086502204248	0.049338427195746305	0.12520901497052578	0.10550846590125358	0.43489152801336073	-0.196280024408534	-0.16614643309518676	0.04782751905645228	-0.260277713913384	-0.16313221995694419	0.25016098562042954	0	0.049210100383259195	-0.04002056929798012	0.17565608236264457	-0.1391779007466745	-0.5688775775987674	-2.978810700930062	-1.9450041384708585	-1.2437443512457664	-2.978810700930062	-2.1580151954098863	-1.1183300923279387	-2.449771646944906	-1.4359260210228533	-1.113227356945562	-2.688246138944246	-1.4039529924545608	0	-0.8950010507003661	-2.0154726866562074	-0.23436869336330418	-1.1316495003520317	-1.5368538632736504	-3.4559319556497243	-3.0222763947111524	-0.03903469654148778	-1.7187135528965953	-0.13676884736842104	-8.798018564006233e-4	-0.319137000489	-0.10724335263157894
araya_2012_yap1	YAP1	184	S	0.047026144653338736	-0.4199652493234688	-0.19730651549979802	-0.15721747664208385	0.05204321716269073	0.08001140078967928	-0.12700886463644867	-0.08521176769318477	-0.18367862621427206	-0.1580709221361727	-0.15394054156839748	-0.4834922965991451	-0.6630920274290757	-0.16313221995694419	0.13691258443502316	0	-0.036303095826299	0.0023174743763069287	0.048040516240979506	0.27362339007033987	-0.9478834494500019	-2.939302159646388	-0.9536999803470309	-0.4552500285520919	-1.5489815478445426	-2.0888423912600236	-2.576754126063192	-2.3925449767853313	-1.1821042428382047	-1.8777841217271733	-2.6289321377282637	-0.7261888006005965	-2.2254830342714507	-0.8769654702464933	-1.9488474775526188	0	-0.15270503262516413	-1.3973974795797435	-3.3467874862246565	-3.070581074285707	-0.10942224378984661	-1.6668517508814338	-0.023602774736842108	0.010001580652510653	-0.054309911561405265	-0.2803820205263158
araya_2012_yap1	YAP1	185	G	-0.5414960043972449	-0.49639722303062295	-0.4259599657781962	-0.7839147819956029	-0.6825749081710037	0	-0.43712606550745725	-0.8314061672443444	-0.46902671539997737	-0.4722322215528275	-0.3479743628535785	-0.3311052137971003	-1.1239031362285214	-0.4301953762412552	-0.3715809735215368	-0.49567267130355847	-0.8920194969093098	-0.8280089797266248	-0.8082084715564233	-0.7900870217588498	-3.070581074285707	-3.8239087409443187	-3.8239087409443187	-3.8239087409443187	-1.8312079796858183	0	-3.8239087409443187	-1.9566377219788704	-2.530177984021837	-1.7734000947926425	-2.869666231504994	-3.8239087409443187	-3.4559319556497243	-3.6020599913279625	-3.6020599913279625	-3.4559319556497243	-3.4559319556497243	-2.939302159646388	-3.8239087409443187	-3.8239087409443187	-0.5779444878487018	-3.065512514106579	4.024963684210526	-0.10319265736842105	-0.10270562631546462	-0.38021394736842107
araya_2012_yap1	YAP1	186	Q	0.13248827199300334	-0.09394614366667481	-0.23665974914229182	-0.22812687291307035	-0.12361175535781084	-0.16532585964141477	-0.035641914904815095	-0.09368724734936847	-0.750526870240736	-0.34549926635879596	-0.39057002169018235	-0.4589859151142284	-0.7472999321969601	0	0.1450408064424413	-0.10833052434585827	-0.5546845515952381	-0.2820566877974905	0.2811226382366657	0.503520483462408	-3.0222763947111524	-3.8239087409443187	-3.6020599913279625	-2.939302159646388	-3.4559319556497243	-1.8110715162391466	-2.6478174818886373	-2.0021769192542744	-2.2716462179787715	-1.901356274182943	-3.4559319556497243	-3.070581074285707	-3.1870866433571443	0	-1.786482243003695	-3.1249387366083	-3.0222763947111524	-3.2596373105057563	-3.6020599913279625	-1.4265481779645146	-0.17763905560902088	-2.6706545089618636	0.3477612778947368	0.03033143155263158	0.7943883157894737	0.20135304157894737
araya_2012_yap1	YAP1	187	R	-0.04835888542473333	-0.30861838930919483	-0.1930073375257873	-0.32041072968789114	-0.06534847867508535	-0.5003267333873244	-6.454588185837065e-4	0.32827448933424397	-0.08839241635493075	0.004844821516724619	-0.18634131575351554	0.4743734396101604	0.20454641738025067	-0.21089729344776473	0	-0.059745277321581254	0.28266996135041184	0.07619166889717909	0.20002057313614544	-0.11143851612473528	-1.4615519482897827	-1.611721136540361	-1.9154237220656691	-1.7246886454581882	-1.3580304022979406	-1.7000570999772329	-1.3075937651663694	-0.8426943696720337	-0.9199149149541307	-0.9368543628933619	-1.8554257923903836	-1.3183066079954358	-1.229516190568892	-1.6605485586935593	0	-1.6064247967304124	-1.3973974795797435	-0.9102714669252641	-1.9685915357483759	-1.2429837652686995	-0.02613047303030058	-1.3483998280607918	0.3811344	-0.03859207694736842	-0.04123555783779806	0.3939129052631579
araya_2012_yap1	YAP1	188	Y	-0.7262960036274448	-0.8726287466519362	-0.8074129697458938	-1.036659335135587	-0.6963343064465453	-0.7181336975320323	-0.7848454660957173	-0.41720550541427476	-0.8086114009453196	-1.0329760401513635	-0.3281922263550556	-0.8134303458668273	-0.7340187634390808	-0.7035449629841551	-0.9810261113429224	-0.8753715732242396	-0.4632397127208233	-0.38647414042599537	-0.9667791960482951	0	-3.070581074285707	-2.024568191490737	-3.2596373105057563	-2.5016894462103996	-1.289459552066703	-3.1870866433571443	-2.4377071355435254	-3.1870866433571443	-3.1870866433571443	-2.978810700930062	-3.4559319556497243	-3.1249387366083	-3.3467874862246565	-3.2596373105057563	-2.515700160653214	-1.5858626378155234	-3.1249387366083	-3.070581074285707	-3.4559319556497243	0	-0.7076590252076754	-2.7032011697552614	2.4251454210526315	0.0946216052631579	-0.1191541576707473	1.062436057894737
araya_2012_yap1	YAP1	189	F	-0.5313815595830672	-0.8335986320266315	-0.2209886937867179	-0.6129290225748213	0	-0.6600765410185458	-0.5959717319164688	-0.8068749027825692	-0.61021131759984	-0.8280244020407326	-0.6850890834347293	-0.4982841603573642	-0.971769521005045	-0.5003380949068238	0.09181458064470964	-0.8244034431630493	-0.7710739538408585	-0.8013416656526637	-1.0008164752975468	0.0553736473422734	-1.8777841217271733	-2.9030899869919438	-3.2596373105057563	-3.3467874862246565	0	-3.1249387366083	-2.7825160557860937	-3.2596373105057563	-3.2596373105057563	-3.070581074285707	-3.4559319556497243	-2.449771646944906	-3.4559319556497243	-3.3467874862246565	-3.2596373105057563	-3.0222763947111524	-1.9685915357483759	-3.1249387366083	-3.6020599913279625	-0.8414867373835683	-0.5802992486500246	-2.7706011571947635	3.7575754210526315	0.015024261631578948	-0.21231363794580727	1.1947174210526317
araya_2012_yap1	YAP1	191	N	-1.037866236231126	-0.6394906574326378	-0.48816846867244607	-0.8037195877148059	-0.9533314174848595	-0.9548594940921039	-0.6619156141672151	-1.1239464124311263	-0.6704241729921773	-0.2905022496981491	-1.381647356556095	0	-0.943728451420058	-0.6772614714751792	-0.687194147217744	-0.3108796535020551	-0.7953308712281207	-0.7549901269009034	-0.38632644922666776	-0.7336101076452817	-1.8401321529074333	-2.54515513999149	-1.3995716742678688	-3.070581074285707	-3.8239087409443187	-2.0942041196321317	-3.2596373105057563	-3.8239087409443187	-1.8167301563171954	-3.8239087409443187	-3.8239087409443187	0	-3.2596373105057563	-3.2596373105057563	-3.3467874862246565	-1.0206793026179757	-2.1456939581989194	-3.8239087409443187	-3.8239087409443187	-3.4559319556497243	-0.7147596473044375	-2.7728915698638144	3.245643789473684	0.4741178105263158	0.44427667894736844	-0.49090326315789473
araya_2012_yap1	YAP1	192	H	-0.9943471984364007	-0.5576344932486563	-0.8753282236632876	-0.8634423060181403	-0.9748911754734018	-1.0624845728458896	0	-0.6694003282519578	-0.8051177670417455	-0.9435323702945608	-0.20964663940134898	-0.7909687261962869	-0.8540993484058255	-0.91352601740445	-0.74874282080348	-0.9993421904647524	-0.7664510313589259	-0.9515168321835085	-0.19136370970626365	-0.90281167672155	-2.2254830342714507	-3.4559319556497243	-3.4559319556497243	-3.4559319556497243	-2.083546051450075	-2.978810700930062	0	-3.1870866433571443	-3.3467874862246565	-3.0222763947111524	-3.4559319556497243	-3.4559319556497243	-2.151810883008601	-3.4559319556497243	-3.3467874862246565	-2.978810700930062	-3.1249387366083	-1.9083330424043154	-3.8239087409443187	-2.151810883008601	-0.7537323713960216	-2.853299125898587	-0.053158289473684214	0.007443618000000001	1.4956953684210526	0.3774927894736842
araya_2012_yap1	YAP1	193	I	-0.22007900937855918	-0.12193786194439188	-0.8250768262108531	-0.5566774252368919	-0.21031912071945671	-0.1068066518361577	0.07726527590830244	0	0.18994775293761226	-0.01418284040070239	-0.01729613277948743	0.19277435654925218	-0.16004167650869855	-0.46885149507824464	0.015582762106714283	-0.14590496399302655	-0.015478248420391135	-0.17344502846853235	-0.444655429357725	-0.07770271538681428	-1.190103753397561	-2.6108339156354674	-2.593459819566045	-1.904830648568245	-1.0528114344739066	-2.381951903287907	-2.183758700008217	0	-2.425968732272281	-0.30993688761509375	-1.2157394174339162	-1.0907114758377494	-2.576754126063192	-2.4377071355435254	-2.068033885271827	-2.2967086218813386	-1.0960964733098364	-0.4651492638465865	-2.6289321377282637	-1.431211787684653	-0.15414426391090258	-1.6980350059712805	0.3368628210526316	-0.09430066142105263	-0.2785458763157895	0.1935795105263158
araya_2012_yap1	YAP1	194	D	0.3930234420480303	0.37530379503998806	0	0.1563324530667998	0.29313242174251447	0.12755728898268281	0.23257507255513202	0.09598153676342536	0.5861547520162116	0.15933635654700526	-0.28227997185442233	0.3498768362045222	-0.7543329806018925	0.4783074670245223	0.7643548605418047	0.28508124581331656	0.021016973779425834	0.009687160154679405	-0.33992412686596857	0.00628505129750211	-1.7734000947926425	-3.2596373105057563	0	-0.08780452289058027	-2.8096683018297086	-2.1580151954098863	-1.2576677176428517	-1.9118639112994487	-1.4590451910738673	-1.1968844451099732	-2.7569619513137056	-1.4394955848049433	-2.0291883891274822	-0.8675802019023852	-2.183758700008217	-1.9767475403662884	-0.22830230607871574	-2.341988603342888	-3.1249387366083	-2.709965388637482	0.14787348171276396	-1.7786457046372561	-0.38599504210526314	0.026979762157894736	3.042162105263158	0.18143331578947366
araya_2012_yap1	YAP1	195	Q	-0.7640035286246633	-0.09394614366667481	-0.9099137001753994	-0.5982287782444412	-0.12361175535781084	-0.7679237306257949	-0.2285859558747991	-0.09368724734936847	0.49124925764671307	-0.6825882978237572	-0.5223042458732896	-1.0798961740795106	-0.8184970356051939	0	0.5711522166093387	-0.7354290479369294	-0.9536887941574739	-0.9403463137971061	-0.8541752999497594	-0.4846719630030244	-2.576754126063192	-3.4559319556497243	-3.2596373105057563	-2.425968732272281	-3.2596373105057563	-2.709965388637482	-1.190103753397561	-1.822463500070138	-0.10994244265943093	-2.560667306169737	-2.0021769192542744	-2.576754126063192	-2.6675615400843946	0	-0.45723679733806866	-2.3615107430453626	-2.54515513999149	-2.8096683018297086	-3.3467874862246565	-2.9030899869919438	-0.47945482689444724	-2.2520506433377077	0.9896731578947369	0.8109036842105263	0.6696524736842105	0.2552626789473684
araya_2012_yap1	YAP1	196	T	-0.3392786812117381	-0.12621909601135445	-0.689814779002226	-0.23868225962180906	0.08406061022100268	-0.9849405164379352	-0.42095827099386657	-0.23639641446737794	-0.20234994401005768	-0.03299735380939579	-0.13884537286943358	-0.23925346081787777	-0.8752726848444399	-0.15415093035077318	0.14570034360204256	-0.10699118848498752	0	-0.18022519222756514	-0.31882331240318507	-0.004097705826010706	-1.763210900590707	-2.4377071355435254	-2.2479515521805613	-2.381951903287907	-2.6675615400843946	-2.462180904926726	-2.7569619513137056	-0.2913666789846018	-1.7133190306450696	-1.5338741295818008	-2.4881166390211256	-1.5662301660751343	-2.1278437272517072	-2.332547047110046	-2.4145392704914994	-0.902569146055758	0	-1.3237637832366886	-2.978810700930062	-2.7328282715969863	-0.2529768104783494	-1.9561667239454004	1.053586	-0.1776044892631579	1.1309077578947369	-0.19829645263157894
araya_2012_yap1	YAP1	200	Q	-4.89087321648305e-4	-0.09394614366667481	-0.2749048392421757	-0.4031523155600593	-0.12361175535781084	-0.02631195837028117	0.22622616480963054	-0.09368724734936847	-0.28632926684466664	-0.31346817362792967	-0.11882564373476948	0.20667683260915096	-0.8222359981942826	0	0.261644103201572	-0.1200487926951362	0.019249671689061956	-0.5036137510579883	0.03916163141636575	-0.004000132263803501	-2.2254830342714507	-2.869666231504994	-1.7000570999772329	-0.4522868137682975	-1.6585654754218597	-2.474955192963155	-0.6515977724223645	-1.8431480989299889	-1.9154237220656691	-1.3453422453504753	-2.7328282715969863	-1.2010042655561186	-2.560667306169737	0	-2.4377071355435254	-2.3615107430453626	-2.3925449767853313	-1.4072682336060378	-2.838631997765025	-2.1278437272517072	-0.12158333507804069	-1.859826617199766	0.3547820894736842	-0.018830894388895358	0.5278578631578947	-0.11692129473684211
araya_2012_yap1	YAP1	201	D	-0.1805442028003236	-0.7548324574031389	0	-0.5909482847082738	-0.45934500174310944	-0.5618563797307485	-0.21242436305123152	-0.1806567980150608	-0.11737461231139375	-0.4394553936711323	-0.28227997185442233	-0.3304431831674915	-0.337570800655602	-0.2873128349106061	-0.16327517523127688	-0.3563662121646781	-0.4031772878985284	-0.233602784863842	-0.33992412686596857	-0.24798156843523309	-3.1870866433571443	-4.301029995663981	0	-2.1163385648463824	-2.1771783546968955	-3.4559319556497243	-3.6020599913279625	-3.8239087409443187	-3.1870866433571443	-3.8239087409443187	-3.8239087409443187	-3.3467874862246565	-2.1580151954098863	-1.9154237220656691	-3.6020599913279625	-3.3467874862246565	-3.4559319556497243	-3.8239087409443187	-4.301029995663981	-3.8239087409443187	-0.32396857197410306	-3.1636145843093684	3.7456184210526318	0.6788419157894737	2.272721105263158	0.2792919578947368
araya_2012_yap1	YAP1	202	P	-0.8417089893089693	-0.2258717918330883	-0.328943585892742	-1.014717296971706	-0.11874384151161384	-0.6875738335416145	-0.7765763599542137	-0.27659487844032254	-0.8280989521980652	-0.876779442583806	-0.7388236845188992	-0.24862931609701308	0	-0.7932574342816129	-0.6046540989811352	-0.8250513987480851	-0.8368780655231554	-0.8585094446190535	-0.8119166866954545	-0.30110090884990265	-2.0338582672609675	-3.6020599913279625	-3.6020599913279625	-3.6020599913279625	-3.8239087409443187	-2.2479515521805613	-4.301029995663981	-3.8239087409443187	-3.4559319556497243	-3.6020599913279625	-3.8239087409443187	-3.6020599913279625	0	-1.941194513324093	-3.6020599913279625	-2.869666231504994	-3.3467874862246565	-3.3467874862246565	-4.301029995663981	-3.8239087409443187	-0.5997215005275226	-3.2376116197721334	10.333823684210527	-0.14400491839446317	-0.14900087203071632	-0.9192081578947369
araya_2012_yap1	YAP1	203	R	-1.087713341468627	-0.7180560807040169	-0.6902360810778547	-0.32041072968789114	-0.9236292298447013	-0.7402512899854051	-0.7493705895796728	-0.7904011256698548	-0.08839241635493075	-0.8162303256857163	-0.18634131575351554	-0.6651822869859589	-0.8193714269308999	-0.7029946641716578	0	-0.6864822242169789	-0.4814275783948598	-1.0300061142440624	-0.9218676857653814	-0.8033244387205122	-3.3467874862246565	-4.301029995663981	-3.8239087409443187	-3.2596373105057563	-3.8239087409443187	-3.4559319556497243	-3.4559319556497243	-3.6020599913279625	-2.0629838925351858	-3.3467874862246565	-3.8239087409443187	-3.3467874862246565	-3.4559319556497243	-1.6808939406902237	0	-3.4559319556497243	-3.3467874862246565	-2.170696227168975	-3.8239087409443187	-2.170696227168975	-0.6610844472621249	-3.0877255158167927	4.368032105263158	0.6486760842105262	2.7548263157894737	1.103826105263158
bandaru_2017_ras	Ras	2	T	-0.2694561928889058	-0.07572736680927232	-0.08833344176134075	-0.303754257761495	-0.3876277720451252	-0.23817038605436738	-0.2053571742786314	-0.15801083214121694	-0.1298365283323663	-0.2010206418890092	-0.24377183469380492	-0.012890935238746787	-0.020649835590491116	-0.264824879811011	-0.03132402668883859	-0.02103745139539028	0	-0.31031648425350233	-0.19639668432373147	-0.13475912305599247	-1.220042948753094	-2.3516399890190685	-2.0065637695023884	-1.7201050199883618	-2.3716110699496884	-1.3824754651137077	-2.0385789059335515	-1.8167301563171954	-1.0749458796881575	-1.6706021206389574	-1.7223907856959089	-1.7340036295049208	-1.3120253799654444	-1.617082864912469	-0.48221048811644474	-1.239200688369282	0	-1.8910968723326866	-2.6289321377282637	-2.1972262747080245	-0.16466329245066197	-1.6238732223118808	1.0339453684210527	0.007179339473684212	0.6727903842105263	-0.3543010105263158
bandaru_2017_ras	Ras	3	E	-0.27333823138955327	-0.40049644547818364	-0.0990716783604458	0	-0.9861884054173568	-0.5677112620756147	-0.35909693768888123	-0.2099486318042686	-0.20683687260473518	-0.27688486143834834	-0.5867107714714941	-0.6617242196403663	-0.39494687932066114	-0.48351355780139543	-0.35167719232089195	-0.4516984417790139	-0.5259416559134035	-0.48281753704849173	-0.5026592938929575	0.18032716486342312	-3.070581074285707	-4.301029995663981	-2.838631997765025	0	-3.8239087409443187	-2.449771646944906	-3.6020599913279625	-3.8239087409443187	-1.604673606930649	-3.8239087409443187	-3.8239087409443187	-3.3467874862246565	-3.3467874862246565	-3.1249387366083	-3.6020599913279625	-2.474955192963155	-3.4559319556497243	-3.6020599913279625	-4.301029995663981	-3.8239087409443187	-0.382046785529132	-3.2120421426815113	-0.15242145263157897	0.599201947368421	0.6110224736842105	-0.17457057894736844
bandaru_2017_ras	Ras	4	Y	-0.35767715139538386	-0.19827427118599936	-1.0781835328323046	-0.3045211905462438	-0.2826979429098629	-0.4579875637662631	0.19934718568367868	-0.29341110235943707	-0.20300958696117274	-0.21203164079919498	0.14833580559358223	-0.22631288022094478	-0.31656617889386973	-0.46122666610695423	-0.1189539368521131	-0.2564469259783103	-0.16343969516243123	-0.08307411968897575	-0.20335749527858235	0	-2.151810883008601	-1.8027194418743806	-3.3467874862246565	-3.3467874862246565	-1.7708302974608991	-2.978810700930062	-1.8027194418743806	-3.3467874862246565	-3.3467874862246565	-3.070581074285707	-3.4559319556497243	-3.2596373105057563	-3.2596373105057563	-3.4559319556497243	-3.3467874862246565	-2.978810700930062	-3.1870866433571443	-3.1870866433571443	-3.6020599913279625	0	-0.24347444448303915	-2.8348795890920293	5.713044736842106	-0.017226811052631578	2.054435263157895	1.3384327368421052
bandaru_2017_ras	Ras	5	K	-0.08080766128211615	-0.22313079956588197	-0.3933839743659216	0.06441556136067822	-0.2900384564873863	-0.2821381497952382	-0.12448496708727602	-0.579817050045055	0	-0.32421564213286036	-0.04119076388051509	0.47818652505278036	-0.15503873855036826	-0.03310864541959495	-0.06249352114335733	-0.0835726246268981	-0.2171178873404788	-0.33374757840876407	-0.583120017568396	-0.4428433225849556	-3.3467874862246565	-4.301029995663981	-3.8239087409443187	-1.384576047114056	-3.8239087409443187	-3.4559319556497243	-3.4559319556497243	-3.6020599913279625	0	-3.3467874862246565	-3.8239087409443187	-3.3467874862246565	-3.4559319556497243	-1.6767478998283127	-1.6243363860391147	-3.4559319556497243	-3.3467874862246565	-3.6020599913279625	-3.8239087409443187	-3.6020599913279625	-0.18538238569358026	-3.1149691516952074	0.657596647368421	0.09921278	0.9252531052631578	0.1799727289473684
bandaru_2017_ras	Ras	6	L	-0.41702439167068595	-0.32342612569984386	-1.7524927546933602	-1.7359215897719389	-0.24969921417817975	-0.8527935941272222	-0.724857825022403	-0.14209274382717182	-0.4849790631919384	0	-0.2955663113209718	-0.579557048965014	-0.6380993989327821	-0.836378682028628	-0.8372115242474212	-0.8477409800295471	-0.2244355036123673	-0.22582027620260764	-1.7524927546933602	-0.4784867484059212	-3.4559319556497243	-3.8239087409443187	-4.301029995663981	-3.8239087409443187	-2.425968732272281	-3.8239087409443187	-3.8239087409443187	-1.2600323032404905	-3.8239087409443187	0	-1.6746896282889387	-3.8239087409443187	-3.8239087409443187	-3.8239087409443187	-3.8239087409443187	-3.8239087409443187	-3.6020599913279625	-1.9767475403662884	-3.8239087409443187	-3.8239087409443187	-0.6699538265310683	-3.2291682519070743	4.236431789473684	0.1214351052631579	-0.09332296443142894	0.4261619052631579
bandaru_2017_ras	Ras	7	V	-0.3220922847089898	-0.20948006182085152	-0.565000704870651	-0.4804009841833111	-0.29957716258465045	-0.5321636201627076	-0.6530529937250903	-0.2689677092086605	-0.453446571919219	-0.35637375936724236	-0.38316392738752925	-0.4446864319693067	-1.5168172111351554	-0.4831184392694519	-0.6176990779680432	-0.38471534606777247	-0.3412442262112804	0	-0.6924046889993569	-0.31315590380330743	-1.786482243003695	-3.4559319556497243	-3.8239087409443187	-3.6020599913279625	-3.8239087409443187	-4.301029995663981	-3.8239087409443187	-2.341988603342888	-3.6020599913279625	-1.9685915357483759	-3.4559319556497243	-3.8239087409443187	-3.4559319556497243	-3.6020599913279625	-3.8239087409443187	-3.6020599913279625	-1.4162346317150003	0	-4.301029995663981	-4.301029995663981	-0.46587805526812887	-3.215598326889226	3.350663894736842	0.048871703157894734	-0.1906203836202921	-0.1977906842105263
bandaru_2017_ras	Ras	8	V	-0.19877554578884138	-0.4526788710576308	-0.47291580042874715	-0.3382588099963984	-0.7961866027963189	-0.5308438707072236	-0.7794309277031325	-0.5945717431069704	-0.36719740654754246	-0.19052974470210882	-0.29976786508504866	-0.4931616617943833	-0.7593533955778429	-0.9185447775897462	-0.6207401550521668	-0.5859967592605615	-0.17737152620142368	0	-0.3042227764877785	-0.8350358451843608	-1.9850596502070634	-1.874518734299406	-3.8239087409443187	-3.6020599913279625	-3.6020599913279625	-4.301029995663981	-4.301029995663981	-1.2186036948032093	-3.6020599913279625	-2.9030899869919438	-1.7435227937583233	-3.8239087409443187	-3.6020599913279625	-3.8239087409443187	-3.8239087409443187	-3.6020599913279625	-3.1249387366083	0	-4.301029995663981	-2.2716462179787715	-0.4857792042534113	-3.0665202361028023	4.92121252631579	-0.0018074342105263137	-0.6418417967144395	-0.18041081263157896
bandaru_2017_ras	Ras	9	V	-0.5445400390861823	-0.7182673900727647	-0.9265023130239938	-0.6678246433818938	-0.5943634307624469	-0.5059779943466413	-0.5079405896057824	-0.13070798342589848	-0.4309269977951817	-0.2154769679640008	-0.6742896163663997	-0.642324688257594	-0.8472986684844379	-0.7112423937254677	-0.6497886039516103	-0.5265697673643327	-0.5097676679680072	0	-0.07259751706204096	-0.5664243842369645	-1.7582045687048014	-3.6020599913279625	-3.8239087409443187	-3.6020599913279625	-3.8239087409443187	-4.301029995663981	-4.301029995663981	-2.2479515521805613	-2.288192770958809	-3.0222763947111524	-1.9767475403662884	-3.8239087409443187	-3.4559319556497243	-3.8239087409443187	-3.8239087409443187	-3.6020599913279625	-3.0222763947111524	0	-4.301029995663981	-4.301029995663981	-0.5221415828440821	-3.2450712419321945	1.7318653421052632	-0.12839387947368422	-0.4417466247368421	-0.19665822631578947
bandaru_2017_ras	Ras	10	G	-0.5199983572051202	-0.7040333096068195	-0.5114063246778459	-0.3758673367322344	-0.8580766202985438	0	-0.8378799573685713	-0.9120157166774802	-0.5722582747196308	-0.6283325273205018	-0.7858788278944564	-1.1427766005058348	-0.7097529354074744	-0.6712862642232853	-0.566578815225488	-0.7291522534703402	-0.6230350158779342	-0.8020480922563461	-1.2195026176858799	-0.9670337482793329	-2.688246138944246	-3.6020599913279625	-3.3467874862246565	-3.6020599913279625	-3.8239087409443187	0	-3.8239087409443187	-3.8239087409443187	-3.4559319556497243	-3.6020599913279625	-3.8239087409443187	-3.3467874862246565	-3.2596373105057563	-3.6020599913279625	-2.2967086218813386	-2.2716462179787715	-2.560667306169737	-3.4559319556497243	-4.301029995663981	-3.8239087409443187	-0.706845679771656	-3.225557907246302	24.173237894736843	-0.032609863157894735	-0.08426188368421052	-1.7878861052631578
bandaru_2017_ras	Ras	11	A	0	-0.22572445651456724	-0.2171730811152303	-0.5102266098802657	-0.038791170906383246	-0.07151179299789964	-0.2129474929949501	-0.01446743041243381	-0.02502466793044285	-0.06802345237131262	-0.5243652269070158	-0.4325250142410804	-0.12975312950055987	-0.9384522766354363	-0.01263040584179849	-0.05995356828623989	-0.5731706917560739	-0.07148625441598239	-0.15903653008196353	-0.5605739392167919	0	-2.6478174818886373	-0.8255040806247005	-2.2479515521805613	-2.9030899869919438	-0.2272017112628725	-2.462180904926726	-2.939302159646388	-2.2479515521805613	-2.6675615400843946	-3.0222763947111524	-1.3165026823201886	-1.390939450069913	-2.4145392704914994	-2.4881166390211256	-1.6335770427740273	-1.04599883231843	-2.515700160653214	-3.2596373105057563	-2.688246138944246	-0.2422918596003214	-2.0472047445798167	0.2834802631578947	-0.07445392689058421	-0.2679779989473684	-0.7903573157894737
bandaru_2017_ras	Ras	12	G	0.07982358286581426	-0.054046939579858365	-0.10621299451593297	-0.22358296014058374	-0.0837670042705997	0	-0.21602518381937313	0.121904502379995	0.18717710030393184	0.0635313661934158	-0.14397640736953984	0.05010968501596095	0.08247023909424157	-0.20718550072336311	0.058633132877054885	0.061740334134433465	-0.10975070641852354	-0.11383226996381939	-0.1098009449623971	-0.1461592603295494	-3.0222763947111524	-3.6020599913279625	-1.748361779551788	-3.070581074285707	-3.8239087409443187	0	-3.1870866433571443	-3.8239087409443187	-2.462180904926726	-3.6020599913279625	-3.8239087409443187	-2.515700160653214	-3.2596373105057563	-3.2596373105057563	-1.2664015390386607	-1.6808939406902237	-3.1870866433571443	-3.8239087409443187	-3.8239087409443187	-3.4559319556497243	-0.040447511461434625	-2.921971967230526	2.328064052631579	-0.13239135203217894	-0.7544370512431474	-1.0064474736842106
bandaru_2017_ras	Ras	13	G	0.0012038516072496968	-0.10385881378557771	0.1076233998124018	-0.001247420583778833	-0.09568326220611709	0	0.10814955712768481	0.09592035416801568	-0.04056912655293535	-0.04787133259452138	-0.07994871423769173	0.04583373273024751	-0.21550958403870957	-0.09070241496881133	-0.023053605283444852	-0.06476076321177697	0.03251259402943105	-0.12705883109663366	-0.004666489287783026	-0.4174236491838992	-1.941194513324093	-1.755722879198157	-1.4253900586598127	-3.2596373105057563	-3.8239087409443187	0	-3.4559319556497243	-3.8239087409443187	-3.2596373105057563	-1.9488474775526188	-3.8239087409443187	-2.1580151954098863	-3.1249387366083	-3.3467874862246565	-3.4559319556497243	-2.122053048370812	-3.1870866433571443	-3.3467874862246565	-3.8239087409443187	-3.6020599913279625	-0.04605552587783251	-2.834282850617317	3.535007894736842	0.36276420564337897	0.29635331648363206	-0.2615827894736842
bandaru_2017_ras	Ras	14	V	-0.03751174214376985	0.03389561484981257	-0.6438755564110228	-0.32870536315002813	-1.1667789856331836	-0.1387203027050092	-0.1720080498174295	-0.18849258877754932	-0.6805110919928881	-0.17115816222203958	-0.07099570530165965	-0.4449365513558271	-0.2670400559302009	-0.25577167806870366	-0.8648437361081378	-0.059685758219344916	-0.011908650664806847	0	-0.8127423758293489	-0.7324082761982597	-1.7532552902761587	-3.4559319556497243	-3.8239087409443187	-3.6020599913279625	-3.6020599913279625	-4.301029995663981	-4.301029995663981	-1.7435227937583233	-3.6020599913279625	-1.960585880823863	-1.4874490070957893	-3.8239087409443187	-3.4559319556497243	-3.8239087409443187	-3.8239087409443187	-3.6020599913279625	-1.929962133392245	0	-4.301029995663981	-3.8239087409443187	-0.3507099507839698	-3.110875633683561	5.794536842105263	-0.16170683684210527	-0.18066893707366416	-0.09637041578947368
bandaru_2017_ras	Ras	15	G	-0.9231468565418879	-0.6719742937521631	-1.0479176314110787	-1.340558522480155	-1.0017056027341888	0	-0.833088612583308	-1.0053977926887356	-1.1615459523685583	-0.7688585110610745	-1.13872642056156	-0.8434549062648142	-0.9517932146049711	-0.8505597515709171	-0.6629575515198584	-1.0001373880252162	-1.0754258533576568	-1.1223888719850337	-0.52205097220298	-1.0806934466792788	-3.1249387366083	-3.8239087409443187	-2.838631997765025	-3.3467874862246565	-3.8239087409443187	0	-3.4559319556497243	-4.301029995663981	-3.2596373105057563	-3.8239087409443187	-4.301029995663981	-1.919012953089113	-3.4559319556497243	-3.4559319556497243	-1.8616973018337186	-1.822463500070138	-3.3467874862246565	-3.8239087409443187	-4.301029995663981	-3.6020599913279625	-0.9001191076196718	-3.184426879068386	8.381801052631578	0.5775619578947369	0.2219010157894737	-1.5800696842105264
bandaru_2017_ras	Ras	16	K	-0.5809200229399599	-0.26283471161056354	-0.44077491635902244	-1.118114525465764	-0.4716829574264445	-0.8792430669765742	-0.5490160613081254	-1.011765769992425	0	-0.6630359006104022	-0.5278828558291918	-0.8570623582568612	-0.6994554698208455	-0.33896059063621214	-0.8223529661289327	-0.5194750874236607	-0.5555878807351446	-1.0261273160185604	-0.36315778338453164	-0.9168854735437825	-3.1870866433571443	-4.301029995663981	-3.070581074285707	-1.3084764778318456	-3.8239087409443187	-3.3467874862246565	-3.6020599913279625	-3.8239087409443187	0	-3.4559319556497243	-3.8239087409443187	-3.4559319556497243	-1.960585880823863	-3.070581074285707	-2.9030899869919438	-3.3467874862246565	-3.4559319556497243	-3.6020599913279625	-3.8239087409443187	-3.8239087409443187	-0.6302167857233503	-3.15932328300081	1.5458407105263159	0.6380899263157895	0.4744045052631579	0.7546572157894736
bandaru_2017_ras	Ras	17	S	-0.6181116795701029	-0.4358130583405765	-0.7797773395145957	-0.9392842012017841	-0.49709079131173267	-0.7119488946072385	-1.2399727643618994	-0.6766476128174607	-0.6208654341077937	-0.8345821223513411	-0.41655241280271715	-0.6025374682246939	-1.0210058721594695	-0.39516068932912896	-0.9931628052139485	0	-0.06443001915689672	-0.8310736180719309	-0.9169340588498114	-1.2615207206604215	-1.7088532382681143	-3.8239087409443187	-3.4559319556497243	-3.6020599913279625	-3.8239087409443187	-3.4559319556497243	-3.8239087409443187	-3.6020599913279625	-1.9645702618154517	-3.6020599913279625	-3.8239087409443187	-2.010995384301463	-3.4559319556497243	-3.6020599913279625	-3.6020599913279625	0	-1.5520671344078198	-3.4559319556497243	-4.301029995663981	-3.8239087409443187	-0.6928235781326771	-3.124554374920857	4.2980145789473685	-0.2733429484210526	1.655491052631579	-0.9886159473684211
bandaru_2017_ras	Ras	18	A	0	-0.32542485945552063	-0.9266331510889563	-0.6790234359504641	-1.3899180273799034	-0.05940555042988966	-0.7033888031821486	-0.36000010779017166	-0.7956248900728562	-0.6653496868599297	-0.28712950566930656	-0.7261992632073623	-0.504408131482313	-0.15191394793777283	-0.762387323049223	-0.6092185632815746	-0.31365018360290947	-0.2719578068016884	-0.23741743460037143	-0.1471755682698866	0	-0.9643701722095611	-2.0942041196321317	-3.3467874862246565	-3.6020599913279625	-2.709965388637482	-3.8239087409443187	-3.1249387366083	-3.3467874862246565	-3.1249387366083	-3.4559319556497243	-3.4559319556497243	-2.978810700930062	-3.4559319556497243	-3.4559319556497243	-2.6478174818886373	-1.2696215314123571	-1.9685915357483759	-3.8239087409443187	-3.8239087409443187	-0.4958113120056124	-2.823717370644217	1.248468157894737	-0.21425316315789472	-0.30015034861657897	-1.019411052631579
bandaru_2017_ras	Ras	19	L	-0.15880644436166907	-0.13353226754004283	-0.8043162438800076	-0.4082055384460255	0.09267832970726053	-0.628016432921224	-0.7772970316435127	-0.5255100883831039	-0.5105961462595814	0	-0.019136478740522333	-0.8366203606058887	-1.0530147752349859	-0.8010926567319333	-0.6573864527013782	-0.40713113981342763	-0.5242453832392805	-0.13241311254146929	-0.579332056380479	-0.9265873331999516	-3.6020599913279625	-3.8239087409443187	-4.301029995663981	-3.8239087409443187	-3.1870866433571443	-3.8239087409443187	-4.301029995663981	-2.0888423912600236	-3.8239087409443187	0	-3.1249387366083	-3.8239087409443187	-3.8239087409443187	-3.8239087409443187	-3.8239087409443187	-3.8239087409443187	-3.8239087409443187	-3.1870866433571443	-3.8239087409443187	-3.8239087409443187	-0.4895280806458611	-3.483948964428518	4.608369684210526	0.0505456947368421	-0.2948482352631579	0.41200357894736844
bandaru_2017_ras	Ras	20	T	-0.015014292485806708	-0.29810208635618396	-1.2385879576597927	-0.260647865001789	-1.3331604615754833	-0.12480980651162443	-1.154223996317075	-0.2270372201436118	-0.5064743277709434	-0.4053919046756365	-0.37429832325465423	-0.03287508126489998	-0.3440509335790423	-0.06637882827495431	-0.5006125021601532	-3.045094896615998e-4	0	-2.074421101024941e-4	-0.5705778480479247	-0.5391304165884439	-3.070581074285707	-3.8239087409443187	-3.4559319556497243	-3.6020599913279625	-3.8239087409443187	-3.1870866433571443	-3.8239087409443187	-3.6020599913279625	-3.2596373105057563	-3.4559319556497243	-3.8239087409443187	-3.3467874862246565	-2.530177984021837	-3.4559319556497243	-1.8027194418743806	-2.7569619513137056	0	-3.4559319556497243	-3.8239087409443187	-3.8239087409443187	-0.39959429016338915	-3.1962626071251963	4.4461340210526314	0.03079141947368421	0.10958287368421052	-0.4722687894736842
bandaru_2017_ras	Ras	21	I	-0.525326179352901	-0.6900056315603778	-0.7595125922281802	-0.6647722259496719	-0.6366614155143595	-0.4778413730048518	-0.010413346313338708	0	-0.4898341951236985	-0.20396895768919707	-0.5175372488697275	-0.9521748830703438	-0.7978103655744496	-0.3864405217520122	-0.4623960024377634	-0.3573539639901581	-0.359422237933912	-0.2694466241396739	-0.1807725705888689	-0.12714111071321732	-3.6020599913279625	-3.8239087409443187	-4.301029995663981	-3.8239087409443187	-3.2596373105057563	-3.8239087409443187	-4.301029995663981	0	-3.8239087409443187	-1.8195873671616762	-3.1870866433571443	-2.530177984021837	-3.8239087409443187	-3.8239087409443187	-3.8239087409443187	-3.8239087409443187	-3.6020599913279625	-2.978810700930062	-3.8239087409443187	-3.8239087409443187	-0.44344157229033515	-3.3910283694701775	1.451576974736842	0.11354330578947368	-0.4624795524381579	0.5768942947368421
bandaru_2017_ras	Ras	22	Q	0.08523500869668911	0.034224154256894186	-0.06808731987015935	-0.08937317029958985	-0.3768606824414921	-0.0159233211979769	-0.13041557105033136	-0.24799053289176617	-0.15540411760608394	-0.339566971187346	-0.05909239092153744	0.08894821657205855	-0.5708588609350016	0	-0.15823828904367684	0.03520474786120412	-0.06331002529555664	-0.2619588104231614	0.08443037822323232	-0.14037052693222193	-3.4559319556497243	-4.301029995663981	-3.8239087409443187	-3.3467874862246565	-3.8239087409443187	-3.6020599913279625	-3.4559319556497243	-3.8239087409443187	-2.1904402853647325	-3.4559319556497243	-3.8239087409443187	-3.4559319556497243	-3.6020599913279625	0	-1.6468534537860207	-3.6020599913279625	-3.4559319556497243	-3.6020599913279625	-4.301029995663981	-3.8239087409443187	-0.11747040422429117	-3.329679233249272	4.0624612631578945	0.6119633736842105	1.4234157368421052	0.6726096842105264
bandaru_2017_ras	Ras	23	L	-0.030158088901861568	-0.016487537712488957	-0.5008641964006689	0.01795460948065715	-0.13938720478892794	-0.130531862346699	0.08675190141345981	-0.23654413960453374	0.1434601965657939	0	0.07932216140757212	0.1384098548534744	-0.5182952515261764	0.04207557106916104	-0.3980693406614154	0.04709985849552887	0.012923154183994508	0.05428955973923482	-0.19423166302490474	-0.09037752787193479	-3.1870866433571443	-3.8239087409443187	-3.8239087409443187	-3.8239087409443187	-0.7784553629728044	-3.8239087409443187	-3.8239087409443187	-1.333950261519484	-3.6020599913279625	0	-2.151810883008601	-3.8239087409443187	-3.6020599913279625	-3.4559319556497243	-1.608183076386751	-3.6020599913279625	-3.4559319556497243	-2.7825160557860937	-3.6020599913279625	-3.6020599913279625	-0.08163299728153674	-2.985380929831803	3.7543885789473683	0.004495805263157894	-0.3020728617449316	0.4690045789473684
bandaru_2017_ras	Ras	24	I	-0.120187111319054	-0.029946064520788237	-0.5664243842369645	-0.19405980336777184	0.0023257506333300786	0.09747629607682232	-0.13997350183937418	0	-0.0769425870726152	0.14807735105224426	-0.10050836091338408	0.06351132023143775	-0.6495050703613056	-0.30977366882085094	-0.3904617248722378	7.890194613897677e-4	6.811774530359418e-4	-0.2380770572579543	-0.4025182542822477	-0.03540756167484233	-3.4559319556497243	-3.8239087409443187	-4.301029995663981	-3.8239087409443187	-3.4559319556497243	-3.8239087409443187	-4.301029995663981	0	-3.8239087409443187	-1.6767478998283127	-3.4559319556497243	-3.8239087409443187	-3.8239087409443187	-4.301029995663981	-3.8239087409443187	-3.8239087409443187	-1.4347426565797863	-1.2584544832237905	-4.301029995663981	-3.8239087409443187	-0.14704621178155652	-3.317851977886793	2.108796784210526	-0.029295467368421056	-0.10573860318534327	0.8173908894736842
bandaru_2017_ras	Ras	25	Q	0.24307294496665138	0.04885919413905334	-0.5289025552331001	-0.6241153107833393	-0.5843664934792421	0.19411571974943306	-0.5623805776363169	0.14686778892477564	-0.32937982996999443	-0.3223192631213336	-0.026212444673930677	-0.09324702527354442	-0.5380783199418406	0	-0.4515439809620634	0.08928643912577607	0.05005206220439603	0.21285907860574885	-0.3406341667421596	-0.6664906204839718	-3.2596373105057563	-4.301029995663981	-2.449771646944906	-1.704432900037521	-3.8239087409443187	-3.3467874862246565	-3.4559319556497243	-3.8239087409443187	-1.7201050199883618	-1.9262816496538773	-3.8239087409443187	-1.6225116166238671	-3.3467874862246565	0	-1.8082696066371438	-3.3467874862246565	-3.3467874862246565	-3.6020599913279625	-3.8239087409443187	-3.6020599913279625	-0.20412786802925012	-2.906743829651848	0.040419760000000006	0.47925084210526314	0.498036	0.26280665789473684
bandaru_2017_ras	Ras	26	N	0.01833228370167934	-0.3441725439317636	0.05458027275038836	-0.14207099411914148	-0.22506421831616794	-0.11002164647971199	-0.06746600727866524	-0.5287468290961298	0.052935217670985614	-0.2858937449082776	-0.09377956634043728	0	-0.18537148894913477	0.06997447345036512	-0.013501295401551133	-0.06137322886984929	-0.0022284762370425736	-0.2997980026469729	-0.15946559831467869	-0.21000466232612952	-2.0065637695023884	-3.2596373105057563	-2.1337126609158052	-2.6108339156354674	-3.1249387366083	-1.174898588401997	-1.0450342689415792	-3.3467874862246565	-1.4887852988636119	-2.1337126609158052	-3.4559319556497243	0	-2.838631997765025	-2.0433514207947967	-2.688246138944246	-0.36678411464090993	-2.709965388637482	-3.1870866433571443	-3.4559319556497243	-1.6225116166238671	-0.12665680278211178	-2.2346672964289143	1.2261558105263157	0.02265570052631579	0.0058653084210511346	-0.016023210526315793
bandaru_2017_ras	Ras	27	H	0.0021504744592228827	-0.13676017602050064	0.10735434729835339	-0.010628766226423648	0.22435163845927664	0.012024739940857208	0	-0.1643064310243855	-0.7875248095031114	0.0353228492972441	0.12259515533888499	0.021655699872869437	-0.7018731533552218	-0.15319517488060025	-0.36833329485706967	0.013152607949401849	-0.03547816537565384	-0.16593670941901928	0.12475244708912663	0.060589282637189976	-2.2557070168773237	-3.4559319556497243	-3.4559319556497243	-3.2596373105057563	-2.978810700930062	-3.2596373105057563	0	-3.1870866433571443	-3.1249387366083	-1.8054856581175327	-2.2967086218813386	-3.2596373105057563	-3.3467874862246565	-1.4730149314400043	-3.1249387366083	-2.3233063903751336	-2.0021769192542744	-3.070581074285707	-3.4559319556497243	-1.5489815478445426	-0.09000437191597795	-2.634261613113538	0.02150790526315787	0.6678434052631579	0.6569288263157895	0.5403690778947369
bandaru_2017_ras	Ras	28	F	-0.4779728056085547	-0.5038761487064799	-0.7023043692448676	-0.33745885518288593	0	-0.5017223930806862	-0.5850556664318939	-0.2558034832051229	-0.6007845895821281	-0.3075663606410006	-0.44996759245547924	-0.8264305065227262	-0.5039312909288527	-0.49226351704814997	-0.8310898762672018	-0.565080326625653	-0.4941635736966814	-0.29565735328741305	-0.05136392230000933	-0.05514977783226423	-3.070581074285707	-1.8082696066371438	-3.8239087409443187	-3.8239087409443187	0	-3.3467874862246565	-4.301029995663981	-3.4559319556497243	-3.8239087409443187	-3.070581074285707	-3.6020599913279625	-3.8239087409443187	-3.6020599913279625	-3.8239087409443187	-3.8239087409443187	-1.6808939406902237	-3.6020599913279625	-3.3467874862246565	-3.1870866433571443	-2.593459819566045	-0.44188212043240255	-3.1805520751117395	1.7918472631578948	-0.14180877907997735	-0.3830028872368421	1.3558031105263157
bandaru_2017_ras	Ras	29	V	-0.28338711077400175	-0.123468586840769	-0.048188821343924805	-0.09825291695250053	-0.06424346454931659	-0.3299701873158756	-0.19602981718237877	-0.041132644015513156	-0.20657319640413932	-0.4150124563461755	0.008204197171286887	-0.3323800204170863	-0.32630005414274305	-0.184774347547841	-0.4850774358058639	-0.010218359022528422	-0.06929578911674544	0	-0.16235053591236617	-0.11535641253139266	-3.1870866433571443	-3.8239087409443187	-3.8239087409443187	-2.0291883891274822	-3.4559319556497243	-3.8239087409443187	-4.301029995663981	-1.2093630380682967	-1.755722879198157	-1.7891466346851068	-1.4628107737563554	-3.8239087409443187	-3.8239087409443187	-3.8239087409443187	-3.8239087409443187	-3.8239087409443187	-3.2596373105057563	0	-4.301029995663981	-3.8239087409443187	-0.17419039795249375	-3.0583063142087425	-0.7119803157894737	0.005755385789473681	-0.1076457947368421	0.21665596842105264
bandaru_2017_ras	Ras	30	D	-0.16653674843054955	-0.12622211698826186	0	-0.053330082635287615	-0.15617025434751947	-0.01621733457977293	0	-0.28037955549632143	-0.18070831449278732	-0.2203691163407835	-0.44814239671142675	0.02892631572687034	0	0	-0.20502938421964415	-0.14226187092899747	-0.12752088485381538	-0.18230942586237966	0.07327180359413178	-0.2683632963394331	-2.0291883891274822	-3.8239087409443187	0	-0.7030059233297916	-3.3467874862246565	-1.9892761346082268	-2.1972262747080245	-3.4559319556497243	-2.8096683018297086	-1.9566377219788704	-3.6020599913279625	-3.1249387366083	-2.4145392704914994	-1.9935339577507682	-3.2596373105057563	-3.0222763947111524	-2.1972262747080245	-1.5368538632736504	-3.8239087409443187	-1.8777841217271733	-0.12356813314529891	-2.4582194795224703	0.4682504631578947	0.05151058283532211	0.03913182462224211	-0.06589917526315789
bandaru_2017_ras	Ras	31	E	-0.32132193715140994	-0.12300775502241332	-0.3886923153584989	0	-0.05209952306866194	-0.2658295767128553	-0.11455799287045632	-0.14011923022584966	-0.19602981718237877	-0.21351711852300234	-0.32219419603435834	-0.49638769976867014	-0.28115049310685836	-0.07510684393148069	-0.5169832572236801	-0.3325188154645477	-0.2203054203135103	-0.12888805228774786	-0.37093931618899373	-0.20711490940774366	-3.1870866433571443	-4.301029995663981	-1.4821445810699714	0	-3.8239087409443187	-3.6020599913279625	-3.8239087409443187	-3.8239087409443187	-3.1870866433571443	-3.8239087409443187	-3.8239087409443187	-3.4559319556497243	-3.3467874862246565	-3.070581074285707	-3.6020599913279625	-3.4559319556497243	-3.4559319556497243	-2.0433514207947967	-4.301029995663981	-2.425968732272281	-0.23833821349215586	-3.2018263063508177	-0.7939548457894736	0.3660498105263158	0.3782570263157895	0.10022318421052631
bandaru_2017_ras	Ras	32	Y	-0.4260274942404025	-0.6580724125444409	-0.4117223875968334	-0.7790894486966111	-0.3652822562099112	-0.49115162335454615	-0.1572842770438249	-0.17417881671038593	-0.524033696420239	-0.1048322249169796	-0.23797497469804174	-0.47338586144027284	-0.6968539755215104	-0.4959652926053008	-0.6305000510054634	-0.5250239621391868	-0.32090691976967517	-0.6451234142261525	-0.2355955359773457	0	-3.0222763947111524	-1.4300411819034058	-2.9030899869919438	-3.1870866433571443	-3.1249387366083	-2.6675615400843946	-1.3580304022979406	-3.2596373105057563	-3.4559319556497243	-3.070581074285707	-3.6020599913279625	-2.978810700930062	-3.1870866433571443	-3.3467874862246565	-3.1249387366083	-3.1249387366083	-3.1249387366083	-3.1249387366083	-2.0291883891274822	0	-0.4176502312558562	-2.756143169189799	1.0586694315789473	-0.13729361297964546	0.6822682631578947	0.333588
bandaru_2017_ras	Ras	33	D	-0.21692661294331808	-0.4498314962704797	0	0.10716088339760366	-0.9616432425569632	-0.3531320097996519	-0.18247778266494877	-0.4855364184269098	-0.6416704616956179	-0.4296879531413887	-0.5861321252253187	-0.45734387649193686	-0.5651681481230811	-0.25112463982217925	-0.5711749603797616	-0.34448890606757726	-0.388487808564241	-0.5037084551109777	-0.42030581086635316	-0.8513292349883594	-2.7569619513137056	-1.763210900590707	0	-2.9030899869919438	-1.6188849192901493	-1.648783654660658	-1.7734000947926425	-2.939302159646388	-2.9030899869919438	-1.7918274733328783	-3.1870866433571443	-2.6108339156354674	-3.070581074285707	-2.939302159646388	-2.9030899869919438	-2.709965388637482	-1.9767475403662884	-2.8096683018297086	-3.2596373105057563	-1.648783654660658	-0.42765045298707305	-2.360712355176378	-0.41738315263157894	-0.1947471817933969	-0.15846528947375352	-0.1648657105263158
bandaru_2017_ras	Ras	34	P	-0.06465584134711103	-0.3502229561799343	-0.8113990386359011	-0.17513599203466967	-0.43593819845098236	-0.6113219029129099	-0.4400995573711298	-0.4972639338358029	-0.053179095649189136	-0.37712499694436163	-0.30999526739090144	-0.385228614847225	0	-0.33136644340085497	-0.07776460698879455	-0.29926923060231475	-0.34401797668809486	-0.3503544528960254	-0.5538535990593811	-0.6021541584319418	-2.838631997765025	-3.6020599913279625	-3.2596373105057563	-3.3467874862246565	-3.6020599913279625	-2.0065637695023884	-3.6020599913279625	-3.6020599913279625	-3.2596373105057563	-3.3467874862246565	-3.8239087409443187	-3.4559319556497243	0	-3.4559319556497243	-1.8082696066371438	-3.070581074285707	-3.3467874862246565	-3.4559319556497243	-3.8239087409443187	-3.8239087409443187	-0.35351729318337627	-3.1265722791484865	0.47382535105263157	-0.08465982629313387	-0.07975763157857389	-0.25349842631578945
bandaru_2017_ras	Ras	35	T	-0.6258516832989034	-1.0873016097682286	-0.5232131147534641	-0.9179231733957683	-0.6367745330145825	-0.7868138927547756	-0.7679275866612826	-0.7787560968265049	-0.5677151017791605	-0.5721710862084476	-0.682916776164676	-0.5568325940442869	-0.6020583416875469	-0.5629815994906058	-0.6492155738672355	-0.3208252104152336	0	-0.8757154285722651	-0.5708771191673983	-0.4711991355359584	-2.939302159646388	-3.6020599913279625	-3.4559319556497243	-3.6020599913279625	-3.8239087409443187	-2.576754126063192	-3.8239087409443187	-1.4185054577091007	-2.4881166390211256	-3.4559319556497243	-3.8239087409443187	-3.2596373105057563	-3.3467874862246565	-3.6020599913279625	-3.6020599913279625	-2.6289321377282637	0	-2.3233063903751336	-4.301029995663981	-3.8239087409443187	-0.6278534828703163	-3.0949055271663086	1.0561167368421054	-0.21034894736842105	-0.025434100000000005	-0.6204503105263158
bandaru_2017_ras	Ras	36	I	-0.5602312928960113	-0.20834415477513651	-0.6674281366447927	-0.782235659105385	-0.36645164947496184	-0.9244165213377947	-0.3549521190914657	0	-0.29125260514702206	0.0055849945634060625	-0.31594422513614046	-0.29789810899395247	-0.5583846780440909	-0.6755588347895173	-0.3248475569954821	-0.502106619978367	-0.4073402509853949	-0.19949877897711618	-0.37817055742789824	-0.09738590092542683	-2.4145392704914994	-2.530177984021837	-3.8239087409443187	-3.8239087409443187	-3.8239087409443187	-4.301029995663981	-4.301029995663981	0	-3.8239087409443187	-1.9978339382434924	-3.6020599913279625	-3.8239087409443187	-3.6020599913279625	-3.8239087409443187	-3.8239087409443187	-3.8239087409443187	-1.8810742471742232	-1.5943122133272225	-4.301029995663981	-3.8239087409443187	-0.3953431328081275	-3.2470163145702506	0.6899865005263158	-0.07683512579527305	-0.23201170221316136	0.6121556315789474
bandaru_2017_ras	Ras	37	E	-0.7359890622329861	-0.6517328642065	-6.530733721136718e-4	0	-0.21367459388512816	-0.48480495498461823	-0.41470390234487625	-0.5127854756133303	-0.6927403416031831	-0.3613879490729272	-0.37439724837055444	-0.5370040514276382	-0.7514557405369704	-0.4766817371818738	-0.8283561629305037	-0.44610713137227953	-0.3630064707390893	-0.6415620223963472	-0.46174146208803446	-0.120187111319054	-1.2736803878892247	-4.301029995663981	-2.6108339156354674	0	-3.8239087409443187	-3.4559319556497243	-3.6020599913279625	-3.8239087409443187	-1.3772680348352808	-3.6020599913279625	-3.8239087409443187	-3.3467874862246565	-3.2596373105057563	-1.5398541825082497	-3.4559319556497243	-3.2596373105057563	-3.3467874862246565	-3.6020599913279625	-4.301029995663981	-3.8239087409443187	-0.4534485677839004	-3.081511247735881	0.04487858421052632	0.010082475789473685	-3.125057894736842e-9	0.023720710526315792
bandaru_2017_ras	Ras	38	D	-0.7174441865146624	-0.48495774633246097	0	-0.9532766675161944	-0.6735432240642494	-0.5780910386791633	-0.8649382995903202	-0.5620920220537834	-0.38199353587563933	-0.8537412322366129	-0.8839287640248277	-0.6960416917869471	-0.8497937131537082	-0.5237257986091607	-0.5940658767068341	-0.4946086942054702	-0.701128186830182	-0.7373100799588806	-0.6563468736748267	-0.7368277064602717	-3.2596373105057563	-3.8239087409443187	0	-3.1249387366083	-3.8239087409443187	-1.193480865919295	-3.2596373105057563	-4.301029995663981	-3.1870866433571443	-3.8239087409443187	-4.301029995663981	-2.0888423912600236	-3.3467874862246565	-3.3467874862246565	-3.4559319556497243	-2.9030899869919438	-3.2596373105057563	-3.8239087409443187	-4.301029995663981	-3.6020599913279625	-0.6471927669137097	-3.21133212129251	0.40565568421052633	0.01950709947368421	1.1145824105263158	-0.2333210842105263
bandaru_2017_ras	Ras	39	S	-0.17664122997403284	-0.26002863931291414	-0.2788041870381278	-0.4715993456284845	-0.41700751420643095	-0.08268988326468762	-0.9984281383189139	0.07088024820468955	-0.701324438003977	0.1584809766647778	-0.7374675628745672	-0.6293007030997513	-0.5705778480479247	-0.3840088238217529	-0.4989797827074643	0	0.06419082683836032	0.3927757223694153	-0.8760983662990984	-0.13544287428165303	-2.6289321377282637	-3.4559319556497243	-3.3467874862246565	-3.4559319556497243	-3.8239087409443187	-1.384576047114056	-3.8239087409443187	-3.6020599913279625	-3.3467874862246565	-3.4559319556497243	-3.8239087409443187	-3.3467874862246565	-3.070581074285707	-3.6020599913279625	-3.4559319556497243	0	-3.2596373105057563	-3.3467874862246565	-3.8239087409443187	-3.8239087409443187	-0.32660357814012686	-3.193913401225441	0.588052952631579	0.6027139473684211	0.5629811578947368	-0.11943972105263158
bandaru_2017_ras	Ras	40	Y	-0.4884763187457461	-0.12094134595564067	-0.7263682146720368	-0.7546817067142534	-0.05262600333251135	-0.8417461184349901	-0.906029431088466	-0.4596333553217138	-0.6965602949995667	-0.8063220288853828	-0.6521060279320373	-0.630459408976827	-1.0273733709697932	-1.1180583189222908	-0.8008449380246759	-0.7918026477770235	-0.7399168309371519	-0.44113402374328053	-0.25097103523194503	0	-3.2596373105057563	-3.8239087409443187	-2.7569619513137056	-3.1870866433571443	-3.4559319556497243	-2.869666231504994	-0.9429047103873326	-3.4559319556497243	-3.0222763947111524	-1.7435227937583233	-3.6020599913279625	-2.024568191490737	-3.3467874862246565	-3.2596373105057563	-3.1870866433571443	-2.978810700930062	-3.2596373105057563	-3.4559319556497243	-3.8239087409443187	0	-0.6153025710332667	-2.8728128509359148	2.9535094210526314	-0.0023017805263157855	1.5303995263157895	1.212096305263158
bandaru_2017_ras	Ras	41	R	-0.27570535201918717	-0.10625942838484174	-0.8966308657975124	-1.1895716827761866	-0.16198072253238047	-0.2732422202474729	-0.28807846505069307	-0.01552352755482869	-0.36499918134764936	-0.29747178420895626	-0.23789942905090303	-0.5223435803890342	-0.6558124854857412	-0.39569966269778806	0	-0.12895864158411036	-0.09458953817574257	0.01091735255310964	-0.3655589195666791	-0.2892934601311128	-3.070581074285707	-3.8239087409443187	-3.8239087409443187	-2.939302159646388	-3.6020599913279625	-2.0530567293021744	-3.1249387366083	-1.9226320947158435	-1.648783654660658	-3.070581074285707	-3.4559319556497243	-3.070581074285707	-3.1870866433571443	-1.668572703479257	0	-3.1249387366083	-1.763210900590707	-3.3467874862246565	-1.4185054577091007	-3.3467874862246565	-0.3274350797223855	-2.6731077720425316	0.28484977368421055	0.020684533684210527	0.21176574736842105	0.20637212105263159
bandaru_2017_ras	Ras	42	K	-0.16077858566241948	-0.15467108708383698	-0.10314827675719773	-0.4067417270761181	-0.3770051211661853	-0.08692756856523814	-0.17517842572926606	-0.07808573695620326	0	-0.20617665903383098	-0.15322871894569084	0.08385029570775827	-0.016412241770150725	-0.11554340100283053	-0.03549486095729879	-0.06293547969163198	-0.01075850821833442	-0.07679055608929669	-0.6106807880105791	-0.20367481501207862	-3.3467874862246565	-4.301029995663981	-3.8239087409443187	-3.2596373105057563	-3.8239087409443187	-3.4559319556497243	-3.4559319556497243	-3.6020599913279625	0	-3.3467874862246565	-1.9566377219788704	-3.3467874862246565	-3.4559319556497243	-2.462180904926726	-1.2794272796357389	-2.024568191490737	-1.7133190306450696	-3.6020599913279625	-3.8239087409443187	-3.6020599913279625	-0.14751911310102148	-2.9841432478643433	0.8270462631578948	0.7660891331578947	0.6205462631578947	0.5471043684210526
bandaru_2017_ras	Ras	43	Q	-0.06376514960514873	-0.18113818096124024	-0.06672939976763557	0.011419137761991738	-0.02262743030094811	-0.09990772734643003	-0.08520954224524224	-0.22458918478158876	-0.4583255283947589	-0.25196439941497795	-0.2057383607155995	-0.10147126900857747	-0.10981831559462589	0	-0.048188821343924805	-0.11430274808567903	-0.025102410626032	-0.1942442339640132	-0.4939133735677988	-0.2861395932376055	-3.2596373105057563	-3.8239087409443187	-3.2596373105057563	-2.1580151954098863	-3.8239087409443187	-1.3963144503853002	-2.0942041196321317	-3.6020599913279625	-1.748361779551788	-3.3467874862246565	-3.8239087409443187	-2.279840696594043	-3.3467874862246565	0	-2.2636034977233574	-3.1870866433571443	-3.2596373105057563	-3.6020599913279625	-3.8239087409443187	-3.6020599913279625	-0.15108782655999176	-2.8850864112190697	0.16634919473684212	0.8975936842105263	0.7219561226315789	0.22071145263157893
bandaru_2017_ras	Ras	44	V	0.08925202524997426	-0.13248526558448853	-0.14442807410085665	-0.33454452254453015	-0.12423386587096855	-0.2876461371638059	0.049616036017820365	-0.1390403581574013	-0.21665627303336524	-0.19581025819115683	-0.37942574936724854	0.06005657474087078	-0.3065835451512069	-0.180339506604203	-0.09018830153317361	-0.054289996950325846	-0.06636990145812631	0	-0.06434523459941444	-0.035458631603223656	-1.6468534537860207	-0.4558699180120354	-1.2753146117626406	-2.7328282715969863	-2.7825160557860937	-3.6020599913279625	-3.3467874862246565	-1.3424661124420136	-2.7328282715969863	-1.9935339577507682	-2.211124884224583	-3.0222763947111524	-2.593459819566045	-2.869666231504994	-2.978810700930062	-2.7328282715969863	-2.073143291050308	0	-3.4559319556497243	-1.901356274182943	-0.1276460492952415	-2.287482797685148	0.09744464894736843	-0.14278103157894836	-0.4006983319473684	0.3169196
bandaru_2017_ras	Ras	45	V	-6.710070506597204e-4	-0.165567533277182	-0.23662037945766282	0.0105450027593779	-0.4618312493798413	-0.04970621523828587	0.007225439878609315	-0.15213626731870514	0.13808711805384424	-0.06951955014973207	-0.24370990990220526	-0.096582624703792	-0.08027873892377747	-0.056941978754203496	-0.04858217979653366	-0.08019067330952205	-0.028532739821473137	0	-0.9333360741049577	-0.24593810638506042	-1.3930814740517088	-3.3467874862246565	-2.11069829749369	-1.3930814740517088	-2.978810700930062	-2.6675615400843946	-2.449771646944906	-1.4185054577091007	-2.332547047110046	-1.3492069603480692	-1.6546262694409115	-1.7607005208731075	-2.8096683018297086	-1.7411233706278686	-1.5428753736965912	-1.7785857621576613	-1.1472151313194523	0	-3.4559319556497243	-2.9030899869919438	-0.13971438334408814	-2.0116934378767657	0.5220267894736842	-0.02731860894736842	-0.5831714221372631	-0.019411539526315795
bandaru_2017_ras	Ras	46	I	-0.10922545356636774	-0.10218681574310985	-0.3719484996000572	-0.4666890099549141	-0.03207923463539712	-0.31098528012816146	-0.11101590406203425	0	-0.1463229857260313	-0.03412122285709586	-0.12364830213573204	-0.1659423853978019	-0.22667084951805386	-0.02785662993180632	-0.20350571872980547	-0.10039361367068038	-0.0324635557447868	-0.0022000865679105324	0.002831934772085049	-0.28255426810363204	-3.4559319556497243	-3.8239087409443187	-3.8239087409443187	-3.8239087409443187	-2.449771646944906	-3.8239087409443187	-4.301029995663981	0	-3.8239087409443187	-2.0530567293021744	-1.7582045687048014	-3.8239087409443187	-1.3772680348352808	-3.8239087409443187	-3.8239087409443187	-3.8239087409443187	-3.4559319556497243	-1.124071015077073	-3.8239087409443187	-3.6020599913279625	-0.14234889406506465	-3.090820665129941	3.3746552631578948	-0.006863036842105263	-0.11987681894736842	0.8316250105263158
bandaru_2017_ras	Ras	47	D	0.006382290767063664	-0.3641253447945414	0	0.08164026686844333	-0.1486344031871704	-0.1160120913707046	-0.1970008760073321	-0.1754768450507992	-0.1697959740205767	-0.11385180724950832	-0.17551531077695723	-0.10995905916645533	-0.5969962289567647	-0.11290891921094227	-0.0953872730003511	-0.2558804951051571	-0.181789571025117	-0.327721999944237	-0.08645536458158938	-0.07080297364337891	-1.392009141452825	-3.8239087409443187	0	-1.7532552902761587	-3.8239087409443187	-1.874518734299406	-3.2596373105057563	-3.8239087409443187	-3.1249387366083	-3.8239087409443187	-4.301029995663981	-1.6645420993106157	-3.3467874862246565	-3.2596373105057563	-3.4559319556497243	-2.9030899869919438	-3.2596373105057563	-3.8239087409443187	-4.301029995663981	-3.6020599913279625	-0.1605145989728038	-3.0308824524854208	1.2861524857894737	-0.06258829789473584	0.3019154736842105	0.10464737368421052
bandaru_2017_ras	Ras	48	G	-0.12093989243811354	-0.14704965804925343	-0.2674056037008681	-0.19695535558502164	-0.3935108388267823	0	-0.13344742940997284	-0.1925550678046076	-0.19563762587684044	-0.3656598732290511	-0.12012315378613693	-0.2405462964810947	-0.2203691163407835	-0.08667880027810113	-0.2737546973926903	-0.19582324768650022	-0.123020177645736	-0.4196545383265622	-0.33994738537705027	-0.22506421831616794	-1.668572703479257	-2.6478174818886373	-0.5400800442530839	-1.0421533662918498	-3.3467874862246565	0	-3.0222763947111524	-2.838631997765025	-1.9808837095529273	-2.6478174818886373	-3.070581074285707	-1.648783654660658	-2.688246138944246	-1.4628107737563554	-1.9527251326158206	-1.467882883751196	-1.8253588073395515	-1.8341623753098717	-3.8239087409443187	-3.4559319556497243	-0.2129071488275667	-2.1482706101656337	3.9333484210526315	-0.07356069473684211	0.0788627894736842	-1.2130007368421052
bandaru_2017_ras	Ras	49	E	-0.11147935173714521	0	-0.3163233231489355	0	0.013130891004729108	-0.26598147447275367	-0.033543480317963656	-0.13482387915488578	-0.23778249407486235	-0.13368803624733636	-0.29138584470823453	-0.35562888919827107	-0.3537046247634318	-0.09205008947479913	-0.08617487812875486	-0.19875726587156353	-0.20656948584140394	0.004821385845781566	-0.37223273029981974	0.09089997027299292	-2.183758700008217	-4.301029995663981	-1.7734000947926425	0	-3.8239087409443187	-3.3467874862246565	-1.3898723869240046	-3.8239087409443187	-1.8616973018337186	-3.6020599913279625	-3.8239087409443187	-1.8777841217271733	-3.2596373105057563	-2.078313524516398	-3.4559319556497243	-2.183758700008217	-2.2967086218813386	-1.9488474775526188	-4.301029995663981	-3.8239087409443187	-0.15406368001583287	-2.7578126314028832	3.8335963157894737	-0.21107855421052632	3.4852036842105263	0.6033275938947369
bandaru_2017_ras	Ras	50	T	-0.18364973928381972	-0.15191025068507427	-0.018851075761426153	-0.24449345456520133	-0.24782609738747916	-0.04098506774218823	-0.08483796058849294	-0.2276570264139171	-0.27956269968579606	-0.14589479668849456	-0.1392702280410761	-0.1035166014152757	-0.07370160466538862	0.0667332715001103	-0.13206082435701244	0.03756026062520753	0	-0.1436970163827192	-0.3611046648978341	-0.2435778475984058	-1.8680607047895754	-3.2596373105057563	-1.8979094744881633	-1.8680607047895754	-3.1870866433571443	-1.8877302315827293	-2.9030899869919438	-1.233959139618611	-1.58922276662279	-2.288192770958809	-1.0869813162520399	-2.1278437272517072	-1.1411621485714145	-1.559878396812196	-2.2967086218813386	-1.5207126835238298	0	-0.7360090673186874	-3.6020599913279625	-3.2596373105057563	-0.13591517120171417	-1.9656971498575015	-0.031622642105263145	0.022018886315789472	-0.3016437233261024	-0.6860256368421053
bandaru_2017_ras	Ras	51	C	-0.06795807052016942	0	-0.23441567838237543	-0.29376099666898137	-0.0336648703174711	-0.14223479883290752	-0.20289237935488663	-0.13611989532905006	-0.5918190201464051	-0.018971398738352865	-0.028858016100836985	0.01958038173813825	-0.15595242336684834	-0.38199353587563933	-0.2976175891110855	-0.14120401826109202	0.02844810884806894	-0.03415909092375171	-0.25891678205651786	-0.0458930118177699	-0.5112378279333059	0	-3.3467874862246565	-3.2596373105057563	-3.6020599913279625	-2.530177984021837	-1.7759851886271358	-3.1870866433571443	-3.1870866433571443	-3.1249387366083	-3.4559319556497243	-3.3467874862246565	-2.838631997765025	-3.3467874862246565	-1.6645420993106157	-1.8777841217271733	-2.9030899869919438	-1.3032069149182557	-3.8239087409443187	-3.6020599913279625	-0.1509201542608967	-2.6343864296523787	5.572112578947369	-0.09616298421052631	0.3955253679473684	-0.37039435789473685
bandaru_2017_ras	Ras	52	L	-0.057223568189288865	-0.3042262167474425	0.06691667356365609	0.31977368528139	-0.3473489826089628	-0.15217697369635955	-0.022196266352567023	0.020592200962223677	-0.1397663950563428	0	0.08143780536051634	-0.005787708429869172	-0.20551996231215355	-0.005646351985079447	-0.3861233476506151	-0.021081290283831083	0.026750818589230518	0.02398835944667844	-0.04606869782608573	-0.3741661863158242	-3.3467874862246565	-3.8239087409443187	-4.301029995663981	-3.8239087409443187	-1.3320803146826385	-3.8239087409443187	-1.7945249632591092	-1.3560540872519333	-3.8239087409443187	0	-1.538351431936545	-3.8239087409443187	-3.6020599913279625	-3.6020599913279625	-3.8239087409443187	-3.8239087409443187	-3.6020599913279625	-1.4406919890929875	-3.8239087409443187	-3.8239087409443187	-0.07639362021253635	-3.0165439455297305	2.610009747368421	0.15125147705263156	-0.32841809472492445	0.3061437105263158
bandaru_2017_ras	Ras	53	L	-0.39401284678079695	-0.3408822612114248	-0.4814244766751141	-0.45070042218405904	-0.1281949028135856	-0.5771126773201996	-0.2797562351086613	-0.0071182310325735385	-0.594352693559737	0	0.0070295869768420005	-0.8066403471623032	-0.48579525688030284	-0.8244477981159098	-0.6083230099721632	-0.6957038740960518	-0.18215849629995562	-0.03184836905689232	-0.32636200350181294	-0.0729361098052455	-3.3467874862246565	-3.8239087409443187	-4.301029995663981	-3.8239087409443187	-2.939302159646388	-3.8239087409443187	-3.8239087409443187	-2.709965388637482	-3.8239087409443187	0	-2.869666231504994	-3.8239087409443187	-1.5520671344078198	-3.6020599913279625	-3.8239087409443187	-3.8239087409443187	-3.6020599913279625	-1.8680607047895754	-1.894489815230026	-3.6020599913279625	-0.36403702122999737	-3.143940940882168	3.8145037894736844	0.12209461578947368	-0.0874718947492993	0.5261984315789473
bandaru_2017_ras	Ras	54	D	-0.8836881898917324	-0.3575289223202048	0	-0.05270995650757504	-0.40203775425666866	-0.4586282841518059	-0.7158661069108488	-1.0859043166874203	-0.39717424482240565	-0.7090505622923599	-0.4734834405225094	-1.0306294607099682	-0.5312748868693502	-0.9284194523702047	-0.40902662906471937	-0.487393349672865	-0.5804359007869482	-1.157995036652407	-0.3397322113742656	-0.5052839998197791	-1.525055664534612	-3.4559319556497243	0	-3.2596373105057563	-3.8239087409443187	-1.431211787684653	-3.6020599913279625	-3.8239087409443187	-3.2596373105057563	-3.4559319556497243	-3.8239087409443187	-2.939302159646388	-3.1249387366083	-3.4559319556497243	-3.4559319556497243	-2.7825160557860937	-3.1870866433571443	-3.3467874862246565	-3.8239087409443187	-3.6020599913279625	-0.5753131352842019	-3.058982796194273	0.2370293657894737	0.02564606736842105	-0.2540054736842105	-0.4260957368421053
bandaru_2017_ras	Ras	55	I	-0.2626643482846297	-0.23424378817614708	-0.7204727618647001	-1.7524927546933602	-0.4396514513616149	-0.4293530995346778	-0.6258448161664373	0	-0.4814379778217603	-0.10799681148034969	-0.11209531546805675	-0.927466365996405	-0.6534135265091274	-0.7947468532124583	-0.09188899694798049	-0.43251200740730944	-0.2307705042719987	-0.28065471541666454	-0.38307800780263285	-0.35108992450145127	-3.0222763947111524	-3.6020599913279625	-3.8239087409443187	-1.7812020018882624	-3.3467874862246565	-3.8239087409443187	-4.301029995663981	0	-3.6020599913279625	-2.6675615400843946	-1.5520671344078198	-3.8239087409443187	-3.6020599913279625	-3.8239087409443187	-3.8239087409443187	-3.6020599913279625	-1.6665527255032495	-0.4942397240799144	-4.301029995663981	-3.6020599913279625	-0.46559370134588807	-3.0131295329794408	4.169697894736842	0.20691542631578946	-0.27752797315789474	0.5338140842105263
bandaru_2017_ras	Ras	56	L	-0.29467411991196707	-0.2019955082713944	0.024037252152984034	0.16173732851142392	-0.44475326647992325	-0.1731890808026236	-0.3302788270711787	-0.20580949655614134	-0.8154708332916089	0	-0.10235028109010992	-0.025286685271286483	-0.8979672559358082	-0.22711597590124813	-0.6810187635590454	-0.2558007644344577	-0.15484990035631865	-0.22391053547460466	0.031478041467345216	-0.4505947111610206	-3.6020599913279625	-3.8239087409443187	-3.8239087409443187	-3.8239087409443187	-2.7825160557860937	-3.6020599913279625	-4.301029995663981	-3.1870866433571443	-3.8239087409443187	0	-3.3467874862246565	-3.8239087409443187	-3.8239087409443187	-3.8239087409443187	-3.8239087409443187	-3.8239087409443187	-3.8239087409443187	-3.3467874862246565	-3.4559319556497243	-1.874518734299406	-0.26339066917184917	-3.386893287465239	1.675941852631579	0.16691394842105264	-0.4628584752515431	0.45647583684210524
bandaru_2017_ras	Ras	57	D	-0.8599918994623302	-1.8501285295835554	0	-0.8989335507063756	-1.0601554164543412	-1.4313206487737338	-1.0186500882088607	-1.8501285295835554	-0.9465650238337364	-0.9983306256715971	-0.7612977609325688	-0.7977649596255484	-0.8540699026982563	-1.26993989221621	-1.5634754930981043	-0.9002901065990585	-0.8833950144877408	-1.0764516857045165	-0.2913125973206037	-0.19793584834117384	-3.2596373105057563	-3.8239087409443187	0	-3.1249387366083	-3.8239087409443187	-1.368049173740783	-2.341988603342888	-4.301029995663981	-3.1249387366083	-3.8239087409443187	-4.301029995663981	-1.7734000947926425	-3.3467874862246565	-3.2596373105057563	-3.4559319556497243	-2.869666231504994	-3.2596373105057563	-3.8239087409443187	-3.8239087409443187	-1.7293211638552937	-0.9755068786650933	-3.0317768904947204	4.149821878947368	-0.034922563157894736	1.1664008421052632	-0.6658447157894737
bandaru_2017_ras	Ras	58	T	-0.8272738589065379	-0.8723134955346779	-0.7043290444002066	-0.8701106433177288	-0.7801928473956006	-0.6762333051167545	-0.34748266350273976	-0.09225320597056677	-1.212004579765761	-0.16970523808887525	0.015310373214122115	-0.2352067758927577	-0.6560122507338194	-0.9458737114579794	-0.671312389155933	-0.21559313896383514	0	-0.5787261485088437	-0.637269891303429	-0.9940235426483581	-2.869666231504994	-3.4559319556497243	-3.1870866433571443	-3.4559319556497243	-3.8239087409443187	-3.3467874862246565	-1.4050552633049167	-1.7785857621576613	-3.2596373105057563	-3.3467874862246565	-3.6020599913279625	-2.978810700930062	-1.8843894883257002	-3.3467874862246565	-3.4559319556497243	-1.7223907856959089	0	-3.1870866433571443	-3.8239087409443187	-3.6020599913279625	-0.5735303178725142	-2.8766402309653496	1.0147314210526315	0.1620907105263158	0.18719027894736842	-0.598589647368421
bandaru_2017_ras	Ras	59	A	0	-0.6558348145385355	-0.5794955507938717	-0.16963495604998782	-0.9951347730987893	-0.044721932640819057	-0.7813649069290066	-0.9551233285923224	-0.26353996855435974	-0.7804597626974352	-0.3500230671698162	-0.006617246389253284	-0.36024360136368605	0.013858303555775197	-0.08052306709986122	-0.13147358705486387	-0.061725099248030026	-0.41691910523148884	-1.3323780661169506	-0.683859782562815	0	-3.3467874862246565	-3.4559319556497243	-3.4559319556497243	-3.8239087409443187	-1.231731983548452	-3.8239087409443187	-3.6020599913279625	-3.3467874862246565	-3.4559319556497243	-3.6020599913279625	-3.6020599913279625	-3.0222763947111524	-3.6020599913279625	-3.4559319556497243	-1.3670368318327388	-1.2429837652686995	-1.261615876487844	-3.8239087409443187	-3.8239087409443187	-0.43176071562880586	-2.917341128799311	4.426276684210526	-0.2631934842105263	-0.29966106408457893	-1.6720348947368422
bandaru_2017_ras	Ras	60	G	-0.28792405430218565	-0.6020557467700394	-0.3680495006222729	-0.6653558298282662	-0.6124490108300896	0	-0.5314848903569117	-0.3955512151095764	-0.892792768867728	-0.6668839004328807	-0.41610172540373513	-1.5109240719880515	-0.1668671360767541	-0.39553384618962817	-0.5029155275522235	-0.3431355317996413	-0.66570411667827	-0.6331685108247196	-0.9205162729395586	-0.8587855056372767	-4.301029995663981	-4.301029995663981	-4.301029995663981	-4.301029995663981	-4.301029995663981	0	-4.301029995663981	-4.301029995663981	-4.301029995663981	-4.301029995663981	-4.301029995663981	-4.301029995663981	-4.301029995663981	-4.301029995663981	-4.301029995663981	-4.301029995663981	-4.301029995663981	-4.301029995663981	-4.301029995663981	-4.301029995663981	-0.5718099581104904	-4.0859784958807825	5.832578947368421	-0.20918528157894736	-0.5579085202521052	-1.4530748947368421
bandaru_2017_ras	Ras	61	Q	0.16350965162870218	-0.038198300218015416	-0.39168816141924717	0.16082050893565844	0.01608735742977922	0.043752558524849425	0.012556625512547423	0.12993336580160672	0.23842854773421174	0.01801406337601132	0.07184209275624295	0.10286567435222188	0.05388639270034684	0	0.12285068310357343	-0.014576776428498596	0.054029874849952295	0.2146845654912659	0.04626657248366544	0.22403457391047604	-3.1249387366083	-3.8239087409443187	-3.8239087409443187	-3.0222763947111524	-3.8239087409443187	-3.2596373105057563	-2.449771646944906	-3.4559319556497243	-2.332547047110046	-1.7999707334462296	-3.6020599913279625	-3.1870866433571443	-1.3741732867142888	0	-1.1633594584272262	-3.2596373105057563	-3.1249387366083	-3.3467874862246565	-3.8239087409443187	-3.4559319556497243	0.0614549935262675	-2.8627341828784223	-0.41703415789473686	-0.14600608075694738	-0.21757881174789473	0.044190465263157896
bandaru_2017_ras	Ras	62	E	-0.007099950192823391	0.01612336893764386	0.020997061104757915	0	0.3517268986391432	-0.14417380258852827	0.014993104834837631	-0.5026623046145029	-0.07974795281659383	-0.062306019943945225	0.5972201894802873	-0.22371626287593555	-0.12174674296039026	0.07896760493702104	-0.161958812192241	-0.03665125056516389	-0.016187848550119545	-0.08402804163608003	0.09449216300757755	0.11805886991672807	-3.0222763947111524	-4.301029995663981	-1.7316560860489354	0	-3.8239087409443187	-1.3824754651137077	-3.6020599913279625	-3.8239087409443187	-1.687188173787912	-3.6020599913279625	-3.8239087409443187	-3.1870866433571443	-3.2596373105057563	-2.939302159646388	-3.4559319556497243	-3.2596373105057563	-3.3467874862246565	-3.6020599913279625	-4.301029995663981	-3.8239087409443187	-0.007384986403916366	-3.098792695732013	0.2913773447368421	-0.15466634654547368	-0.15598211797784212	0.055182154210526316
bandaru_2017_ras	Ras	63	E	-0.49775183424056013	-0.11376833605959183	-0.0075790319586859405	0	0.48663359274969215	-0.04683425391614187	0.3899444223165478	-1.2423701800865632	0.15777520304931295	0.18841459802012028	0.23582503909816074	0.23398509727791836	-0.6156242643119605	0.03284907226017931	0.0529613437647529	-0.28578382037868977	-0.4663325890602309	-0.3912916339064972	0.411723262435225	0.44703155167348685	-2.939302159646388	-4.301029995663981	-1.4717262228329562	0	-3.8239087409443187	-1.348237552619889	-3.4559319556497243	-1.901356274182943	-2.939302159646388	-3.6020599913279625	-3.8239087409443187	-3.1870866433571443	-3.1249387366083	-2.838631997765025	-3.4559319556497243	-3.1870866433571443	-3.2596373105057563	-3.6020599913279625	-4.301029995663981	-3.8239087409443187	-0.05150963806367625	-3.019353790431911	0.1935031947368421	0.36051554210526315	0.3402366094736842	0.1279470105263158
bandaru_2017_ras	Ras	64	Y	-0.33341922250707146	0.16275732668263931	-0.40435498453540913	-0.28281205021379024	-0.39660698924213805	-0.04563798766487623	-0.08596754117599972	-0.1842059440574625	-0.32732130671383897	-0.04918173626231736	-0.14170885707990385	0.1624447891300537	-0.029120648040488327	-0.08596754117599972	0.025227971854869167	0.023420695903696897	8.983182539798084e-4	-0.16116862972639934	0.06614231459991086	0	-1.8312079796858183	-1.8680607047895754	-3.3467874862246565	-3.2596373105057563	-1.3283644033978703	-3.1249387366083	-3.070581074285707	-2.9030899869919438	-3.2596373105057563	-2.838631997765025	-3.3467874862246565	-2.0021769192542744	-3.2596373105057563	-3.2596373105057563	-3.1870866433571443	-2.978810700930062	-1.9892761346082268	-1.3650191999487715	-3.4559319556497243	0	-0.10432910109852726	-2.583765032587239	0.6980892631578948	-0.2549061756444801	-0.24347523390626366	0.4827617
bandaru_2017_ras	Ras	65	S	-0.1184645253431114	0.06375553366189403	0.06447493813754157	-0.025893374377443514	-0.26936635329855146	0.37456721031865603	0.047553257870846834	0.12032207640760276	-0.10484996011598814	0.11223345532555903	-0.32717107357734787	-0.16800131037025914	-0.033084323623119534	-0.29455897999334774	-0.16704118743270596	0	0.016629455248957942	-0.22545588738988015	0.07539150643051222	0.18869598600295104	-2.0154726866562074	-3.6020599913279625	-3.2596373105057563	-3.4559319556497243	-3.8239087409443187	-1.5960220363306452	-3.8239087409443187	-3.6020599913279625	-3.3467874862246565	-3.4559319556497243	-2.279840696594043	-1.505149978319906	-3.1870866433571443	-1.3877460939035626	-3.6020599913279625	0	-1.9978339382434924	-3.3467874862246565	-3.8239087409443187	-3.8239087409443187	-0.033513177805861674	-2.846802160271034	-0.3052612631578947	0.3559867842106769	0.4291828894736842	-0.3356731894736842
bandaru_2017_ras	Ras	66	A	0	-0.10351314363438027	-0.8845416310053322	-0.5289815578929691	-0.8738932811358097	0.01652219519209076	-0.2589030273947637	-0.7697695772725784	-1.0771764821303373	-0.5427121367091315	-0.3343419558872794	-0.8288739309041824	-0.4104217318386622	-0.7459656483257882	-0.5007231608219941	-0.13075452836312582	-0.5847413810929266	-0.14236716069327338	-0.8454858648036842	0.11798946064537638	0	-3.4559319556497243	-3.4559319556497243	-3.4559319556497243	-3.8239087409443187	-2.7825160557860937	-3.8239087409443187	-3.6020599913279625	-3.3467874862246565	-3.4559319556497243	-3.6020599913279625	-3.3467874862246565	-3.070581074285707	-3.4559319556497243	-1.3973974795797435	-1.6706021206389574	-1.3973974795797435	-3.1870866433571443	-3.8239087409443187	-3.8239087409443187	-0.47143272720343754	-2.998928527517926	-0.12926492631578948	-0.11686098421064199	-0.3658199473677055	-0.365539
bandaru_2017_ras	Ras	67	M	-0.2984354252171641	-0.11680108599692479	-0.12966866225086743	-0.20752000976254378	-0.8837139725356843	-0.15793911114219983	-0.4333408111877375	0.1712281190115373	-0.202807617241968	0.19866884549890818	0	-0.20453888495954378	-0.06854344929548187	-0.5054100102546084	-0.3670754607931842	-0.2528100580964108	-0.11782690245341171	-0.22842571409682075	-0.6476843453009845	-0.8864199214422035	-3.0222763947111524	-2.048176964684088	-3.8239087409443187	-3.6020599913279625	-2.978810700930062	-3.8239087409443187	-1.3973974795797435	-2.1643094285075746	-3.6020599913279625	-1.8712777156615732	0	-3.8239087409443187	-3.4559319556497243	-3.6020599913279625	-3.6020599913279625	-3.6020599913279625	-3.1870866433571443	-1.3963144503853002	-3.8239087409443187	-3.8239087409443187	-0.2669532238758647	-2.9325712697413886	1.6253574210526316	-0.21189460289473683	-0.343237668420369	0.39821563684210526
bandaru_2017_ras	Ras	68	R	-0.0885146765981084	-0.23956909961296968	-0.003288757058664798	-0.21084975102541884	-0.3893225266422628	-0.18606751710725525	-1.2231895123037964	0.10798592443085397	-0.08445697647650653	-0.15177668753374232	-7.05269032358981e-4	-0.08346870780156035	0.09504373880914291	-0.04355705564621233	0	0.06140952780485649	0.05495988328352551	0.20170445658669325	-0.0614419364010035	-0.31837959449408054	-1.3690638809358084	-3.8239087409443187	-3.6020599913279625	-2.939302159646388	-3.6020599913279625	-3.1870866433571443	-3.1249387366083	-3.3467874862246565	-1.919012953089113	-3.070581074285707	-3.4559319556497243	-3.070581074285707	-3.1249387366083	-1.3550692920864127	0	-1.7945249632591092	-1.7340036295049208	-3.2596373105057563	-1.5093393466438632	-3.3467874862246565	-0.12817422684094343	-2.6317807726257905	0.03442863157894737	0.019206250526313796	-0.5052972105263158	0.2547061842105263
bandaru_2017_ras	Ras	69	D	-0.5981357841009813	-0.42585222408797324	0	-0.06391803895610465	-0.1906974086187122	-0.4784957740119089	-0.1906974086187122	-1.126208787714312	-0.6901337575187867	-0.5662350239531514	-1.0864152336506605	-0.0329128846641156	-1.0674654321878065	-0.28205936376939533	-0.5979709569579877	-0.31288164214938075	-0.5741392635630168	-0.9906378254054309	-0.050191030566016696	-0.5244779853261973	-1.145390361904205	-3.8239087409443187	0	-0.40126419371959515	-3.6020599913279625	-1.2422245089880743	-1.8910968723326866	-3.4559319556497243	-1.5353614409049672	-3.2596373105057563	-3.6020599913279625	-2.8096683018297086	-2.869666231504994	-2.54515513999149	-3.1870866433571443	-2.869666231504994	-2.978810700930062	-3.2596373105057563	-3.8239087409443187	-3.4559319556497243	-0.49247629129103254	-2.5879233311911722	0.054748953684210525	-0.3119645052632247	1.1900732631578947	-0.24386453894736843
bandaru_2017_ras	Ras	70	Q	-0.06224282539994052	0.022930663891764874	-0.11736054972509317	0.08455150493469063	-0.4316404594882665	-0.16420965347772423	-0.2761972051882931	-0.2581239082325919	-0.5956129094988855	-0.10470063047262922	0.004069280668836157	0.07708730923234419	-0.6053333121029704	0	-0.48271494639932927	-0.11074026615985844	-0.2957732583647612	-0.7617408652103805	0.029503316406567275	-0.1982336650829125	-3.1870866433571443	-3.8239087409443187	-2.9030899869919438	-3.0222763947111524	-3.8239087409443187	-2.978810700930062	-1.9336740746379624	-3.6020599913279625	-2.688246138944246	-2.1456939581989194	-3.8239087409443187	-1.9808837095529273	-1.4039529924545608	0	-2.7825160557860937	-3.0222763947111524	-3.2596373105057563	-3.6020599913279625	-3.8239087409443187	-3.6020599913279625	-0.21232411898347167	-2.870497964927154	0.17646564263157896	0.32639051989473683	0.41117830936842104	0.17311766315789473
bandaru_2017_ras	Ras	71	Y	-0.29719622058247624	-0.1040958793921172	-0.14480696081826663	-0.5733690300468145	-0.010858152504426693	-0.7788343044168681	-0.6547432477105147	0.05981777139851708	-1.0198105294419477	0.1805326025588011	0.2627749309842224	-0.729006903585528	-0.6761369376497743	-1.0575446831665416	-0.738295875959425	-0.8902525286765695	-0.591921603059815	-0.14979651159393245	-0.7202487670163941	0	-2.530177984021837	-1.7066374452885544	-3.1870866433571443	-3.2596373105057563	-3.3467874862246565	-2.7825160557860937	-1.8282735463467688	-3.2596373105057563	-3.2596373105057563	-3.1870866433571443	-3.6020599913279625	-3.1249387366083	-3.070581074285707	-3.3467874862246565	-3.3467874862246565	-1.6605485586935593	-2.869666231504994	-1.3856301604517114	-3.8239087409443187	0	-0.4316896415339936	-2.7289193101082665	1.6498726157894736	-0.13130886315789472	-0.27375312684210523	1.4749132105263159
bandaru_2017_ras	Ras	72	M	-0.8805891504976285	-0.5562329702760156	0.012664290418721337	-0.49153687594694473	-0.34932347182749013	-0.7428635876486676	-0.3617295956719381	-0.3480029554134941	-0.2857372198191241	0.0688584942640598	0	-0.11560674564670222	-0.6035939216721868	-0.1763286041412586	-0.26701966766676266	-0.7975447485738182	-0.2186828660823318	-0.3558239187711413	-0.1810059786596017	-0.2877672257995662	-3.1249387366083	-3.8239087409443187	-3.8239087409443187	-3.2596373105057563	-3.1249387366083	-3.4559319556497243	-1.3930814740517088	-2.838631997765025	-1.6767478998283127	-1.6829818989518885	0	-3.3467874862246565	-3.3467874862246565	-3.070581074285707	-2.7328282715969863	-3.3467874862246565	-1.6565914061961426	-2.978810700930062	-3.8239087409443187	-3.6020599913279625	-0.34689333597159455	-2.80549250679064	2.899930105263158	-0.025964413684210527	-0.19330209473287552	0.8135524578947368
bandaru_2017_ras	Ras	73	R	-0.2488032792069475	-0.4772532129408942	-0.3625801424007266	-0.6312675994242402	-0.8394315843526649	-0.24539394936587133	-0.345455949031139	-0.543990823646811	-1.4693554870205976	-0.5164117336617307	-0.9505460983335373	-0.3366874485829353	-0.47044427294305935	-0.33309860919809997	0	-0.399487375770554	-0.5126215282693566	-0.548333446236412	-0.9528056811364755	-0.8652160793353846	-1.3752024210392388	-1.4061603389187287	-3.6020599913279625	-2.9030899869919438	-3.6020599913279625	-3.0222763947111524	-2.0154726866562074	-3.3467874862246565	-2.211124884224583	-3.0222763947111524	-1.7785857621576613	-3.0222763947111524	-3.070581074285707	-1.9226320947158435	0	-2.978810700930062	-2.978810700930062	-3.1870866433571443	-3.8239087409443187	-3.3467874862246565	-0.5524592150428719	-2.6307995087195097	1.0662137684210526	0.7135287894736843	0.6906677894736842	0.20293840157894738
bandaru_2017_ras	Ras	74	T	-0.09999672903434768	-0.17663277541036881	-0.028271433380829186	0.3974607268738885	-0.010607531228529287	-0.06170592481107897	-9.400664546606399e-5	-0.26543444778267256	-0.12538881703565152	-0.01865243203673483	-0.2927325658594304	-0.19173996248575326	-0.4502026891933644	0.19993758290688982	-0.21030309002661962	-0.0407767466328445	0	-0.3348938806019132	-0.0853117168499158	0.1467724729767961	-1.929962133392245	-3.3467874862246565	-3.0222763947111524	-3.1870866433571443	-3.6020599913279625	-1.6935749724493125	-1.364013888199167	-1.5338741295818008	-3.070581074285707	-3.1870866433571443	-3.4559319556497243	-1.2777775360302697	-2.978810700930062	-3.1249387366083	-3.2596373105057563	-1.550521600812635	0	-2.057991946977687	-3.8239087409443187	-3.4559319556497243	-0.08242869831289729	-2.5461376920497383	-0.4431614052631579	0.3907909789473684	0.3861625421052632	-0.22798054736842105
bandaru_2017_ras	Ras	75	G	-0.48748518488953163	-0.5432084088024313	-0.6867783121990938	-1.328834485262501	-1.295480734620323	0	-0.7883519679832048	-0.3066458677000227	-0.7140445708956448	-0.39468882834619484	-0.23850125323291893	-0.7786807056731023	-0.5874582924842559	-0.37466901145870324	-0.3710629766908314	-0.5133219591963679	-0.6781911041369383	-0.4908163518783613	-0.8417194599178237	-0.6021491169465671	-3.070581074285707	-3.4559319556497243	-3.070581074285707	-3.2596373105057563	-3.4559319556497243	0	-3.4559319556497243	-3.4559319556497243	-3.1249387366083	-3.1870866433571443	-3.8239087409443187	-3.3467874862246565	-2.869666231504994	-3.3467874862246565	-1.3219370950256548	-3.1870866433571443	-3.2596373105057563	-3.3467874862246565	-3.4559319556497243	-3.4559319556497243	-0.6011044296157408	-3.04755075264764	13.786612631578947	-0.053478310526315784	-0.1882354110479385	-1.7950784736842105
bandaru_2017_ras	Ras	76	E	-0.41766684044222663	-0.16232864948746678	-0.13278546477190148	0	-0.36538613477402054	-0.3174536848217922	-0.32630518190684404	-0.6651864400424167	-0.4654174576313754	-0.2154054654977192	0.0785051724620974	-0.6604819787721118	-0.7333319681611248	-0.3673764648445337	-0.4770806726490056	-0.11320700229499474	-0.06003995301283546	-0.08569128369635078	-0.38065880533635144	-0.003580958813947473	-2.838631997765025	-4.301029995663981	-1.089108911355472	0	-3.8239087409443187	-1.470441326978837	-3.3467874862246565	-3.6020599913279625	-1.3219370950256548	-3.4559319556497243	-3.8239087409443187	-3.1249387366083	-3.0222763947111524	-0.9297773665390419	-1.3093609882840327	-3.070581074285707	-1.6957249495228717	-3.4559319556497243	-3.8239087409443187	-3.6020599913279625	-0.29354396172474606	-2.655415321987653	1.137204157894737	0.7490476763157895	1.1000740526315789	0.1206219105263158
bandaru_2017_ras	Ras	77	G	0.08562291489096648	-0.1288752605024107	-0.4818831488214046	-0.654309634249722	0	0	-0.4984525189081239	-0.07355723442645172	-1.4212348280909244	-0.02619072770416005	0.03082356358758606	-1.0491426565739694	-1.3163762559971597	-0.8355126565548117	-0.755074062945992	-0.44770718607432575	-0.38090200496689075	-0.1631487454615706	-0.40254044101789654	-0.2951110352422699	-3.2596373105057563	-3.6020599913279625	-1.311135431945208	-3.3467874862246565	-3.6020599913279625	0	-3.4559319556497243	-3.6020599913279625	-3.3467874862246565	-3.3467874862246565	-3.8239087409443187	-3.070581074285707	-3.1249387366083	-3.4559319556497243	-3.3467874862246565	-3.2596373105057563	-3.4559319556497243	-3.6020599913279625	-3.6020599913279625	-3.6020599913279625	-0.44067859595297654	-3.160857218230531	18.652946842105262	-0.08458293684210526	-0.06408354501052632	-1.6141837894736841
bandaru_2017_ras	Ras	78	F	-0.9952645878593982	-0.5681275921959767	-0.927476141771599	-0.999862611974784	0	-1.0283808212826389	-1.0532232361736524	-0.3053221740784746	-0.42594423102328544	-0.6756495339020933	-0.67457474884288	-1.5109775750606618	-1.161519667536285	-1.2808581050905512	-1.341571671447665	-0.7853139983081467	-0.4840273369118268	-0.5514269583480915	-1.171465585086579	0.028843579574304314	-3.6020599913279625	-3.8239087409443187	-4.301029995663981	-3.8239087409443187	0	-4.301029995663981	-4.301029995663981	-3.070581074285707	-4.301029995663981	-1.392009141452825	-3.2596373105057563	-4.301029995663981	-3.8239087409443187	-3.8239087409443187	-4.301029995663981	-3.8239087409443187	-3.8239087409443187	-1.846185135655471	-3.3467874862246565	-2.838631997765025	-0.7956071498660142	-3.4052762278433604	4.977794736842105	0.15765092894736843	-0.015721876183526315	1.089496052631579
bandaru_2017_ras	Ras	79	L	-0.3837846121434078	-0.28114262042593463	-0.6394524812115083	-1.064586223748559	-0.020975532600182437	-1.1768027870586812	-0.8826599171361083	0.042299345779013786	-0.7460595484922067	0	0.07953271844385859	-0.8361414684849988	-0.763497180440214	-0.21348007644172493	-0.7656816587806212	-1.10324882041306	-0.8711127754075646	-0.16191109180515745	-0.6675248891525922	-0.3140933828737802	-2.2403321553103694	-3.8239087409443187	-3.8239087409443187	-3.8239087409443187	-2.11069829749369	-3.8239087409443187	-3.8239087409443187	-1.3032069149182557	-3.6020599913279625	0	-2.8096683018297086	-3.8239087409443187	-1.3941564609419108	-3.6020599913279625	-3.6020599913279625	-3.8239087409443187	-3.4559319556497243	-1.9685915357483759	-3.8239087409443187	-3.6020599913279625	-0.5385161501196715	-3.0141047757379216	4.7024957894736845	0.09514111894736842	-0.1607701025302105	0.3688490263157895
bandaru_2017_ras	Ras	80	C	-0.12416018056873152	0	-1.3322307276747716	-1.0773155589527257	-0.029879250222784412	-0.6165124225998343	-0.7577023281399772	0.2045332870754645	-0.5417974212731311	0.09929601301667586	0.11830559991930663	-0.35687648476285244	-1.1282474878151307	-0.8753058834995014	-0.6916752365036758	-0.6507469368413007	-0.46880076818604494	0.15405815813237125	-0.35111592117055446	-0.08817174836536426	-2.218244625347531	0	-3.1249387366083	-2.8096683018297086	-1.7891466346851068	-2.9030899869919438	-2.9030899869919438	-1.1570788792400177	-2.688246138944246	-0.041555576132905774	-1.4640732586044307	-2.8096683018297086	-2.593459819566045	-2.5016894462103996	-2.688246138944246	-2.7569619513137056	-2.449771646944906	-1.7759851886271358	-2.709965388637482	-2.688246138944246	-0.4257172649216281	-2.2036563073197004	1.6168293157894738	0.036098231578947364	0.021868965262856227	-0.6793228947368422
bandaru_2017_ras	Ras	81	V	-0.3930303246277188	-0.041327649965768334	-1.3000894681566417	-0.8044912365985717	-0.4630315418046533	-0.9717942151237798	-0.7134108757155707	-0.1275132412749078	-0.5737123898918155	-0.15684682346162748	0.11053024554507648	-1.054233929058191	-0.7798168857747286	-0.951402378718747	-0.9967270180103243	-0.5094359237618111	-0.20790847392055942	0	-0.744696843082869	-0.8122816400973807	-3.3467874862246565	-3.8239087409443187	-3.8239087409443187	-3.8239087409443187	-3.3467874862246565	-3.8239087409443187	-4.301029995663981	-1.4640732586044307	-3.8239087409443187	-1.2794272796357389	-3.3467874862246565	-3.8239087409443187	-3.8239087409443187	-3.8239087409443187	-1.3898723869240046	-3.8239087409443187	-3.3467874862246565	0	-3.8239087409443187	-3.6020599913279625	-0.5745610306750295	-3.1831350133248963	4.313172421052632	0.06827970526315791	-0.18788945199999998	-0.1299614105263158
bandaru_2017_ras	Ras	82	F	-0.4120895423914268	0.0489842661651978	-0.8180616279350679	-0.8363797513055856	0	-0.39537632738523665	-0.683859782562815	0.026772738217601625	-0.5935252770771222	6.326546627821432e-4	-0.4222834031298924	-0.6625903613854368	-0.9461610553834465	-1.1806694627129344	-1.0762396486216783	-0.4411654361710042	-0.43541179431701443	-0.24687123628985852	-0.14320920430815598	-0.20112253409205533	-3.1249387366083	-3.3467874862246565	-3.8239087409443187	-3.6020599913279625	0	-3.8239087409443187	-4.301029995663981	-2.7825160557860937	-4.301029995663981	-2.40340290437354	-3.070581074285707	-4.301029995663981	-1.137570443893991	-4.301029995663981	-4.301029995663981	-3.2596373105057563	-3.2596373105057563	-1.1369747037705296	-2.4377071355435254	-0.30081290269175104	-0.4709313393011575	-2.950779675786306	4.705303157894737	0.06272385891578947	-0.2233921247368421	0.9032131336842105
bandaru_2017_ras	Ras	83	A	0	-0.05303012796330349	0.1525312187136887	0.214034260052059	-0.5557073506711728	-0.0707936622321952	-0.1493732452697755	-0.5077325595593601	-0.3998986564053417	-1.0615514636550727	-0.0014570285086361928	0.061381205339055875	-0.987993426457555	-0.2000321922731209	-0.650587218197944	0.04835163000160923	-0.13943921876792156	-0.28476930879569506	-0.44839694583216183	-1.0436106527070725	0	-3.2596373105057563	-1.7435227937583233	-3.0222763947111524	-3.4559319556497243	-2.709965388637482	-3.2596373105057563	-3.1870866433571443	-2.9030899869919438	-3.1870866433571443	-3.4559319556497243	-1.8616973018337186	-2.869666231504994	-3.0222763947111524	-1.1955198108940073	-0.19616747752290378	-1.5960220363306452	-2.978810700930062	-3.6020599913279625	-3.3467874862246565	-0.3039037371594958	-2.542658690720213	3.7980927894736842	0.7749501893687973	0.46180663684210527	-1.037595
bandaru_2017_ras	Ras	84	I	0.08230354425629177	-0.09105193926062018	-0.3563367239114914	-0.270793866984466	-0.49331975401043776	-0.013587815285970539	0.05886418703148639	0	0.09853413804732654	-0.004267962817942233	0.22981322831531087	-0.41473511276653624	-0.06414928741627116	0.02480779572236525	-0.16838657252737071	0.05647981517707678	-0.06957711613038188	0.04818513300178303	-0.17259542221440072	-0.20501896876294415	-2.2716462179787715	-2.0942041196321317	-3.4559319556497243	-3.0222763947111524	-1.2506502394025234	-3.6020599913279625	-1.2044675572898458	0	-3.0222763947111524	-0.9467294333186215	-1.6064247967304124	-3.2596373105057563	-2.9030899869919438	-3.070581074285707	-3.1870866433571443	-2.288192770958809	-1.1521190025546248	-0.3977771787700227	-3.6020599913279625	-3.1870866433571443	-0.08624163502685962	-2.276214885143071	1.9215375263157894	0.1460995294736842	0.042037604736842114	0.8410983736842105
bandaru_2017_ras	Ras	85	N	0.11431840101964598	0.1390752049183923	0.22046933913275565	0.24504363001063423	-0.9430488408045972	0.05165164129320516	0.07343140033036194	-0.19585164085725038	-0.40565848108140673	-0.2830315728030232	-0.3148226151679143	0	-0.2100872961762725	-0.25435926706371886	-0.6923057122471272	-0.005284873892759225	0.03982864122871049	-0.43724911355748847	-0.5817050721161898	0.0708079163980905	-1.6706021206389574	-2.2479515521805613	-1.2794272796357389	-2.6478174818886373	-2.9030899869919438	-2.6289321377282637	-2.869666231504994	-1.6829818989518885	-2.474955192963155	-2.593459819566045	-2.869666231504994	0	-2.40340290437354	-1.180127178049454	-2.6478174818886373	-0.9819239363542049	-0.28453986404315307	-1.7838340977140068	-3.1870866433571443	-1.5694412304772425	-0.16843891557179758	-1.9953361634906281	-0.2080192052631579	-0.08500134744376453	-0.08367043949709616	0.06284654210526315
bandaru_2017_ras	Ras	86	N	-0.49225097670183854	-0.09106982166571713	0.25878801000003937	0.004878057590042602	-0.31542451231141494	-0.23002967609325575	-0.3632349834594568	-0.8353112491605899	-0.3527068239380084	-0.3873234381580211	-0.5552964692850063	0	-0.7652946620535014	-0.49777644335800625	-0.543621343685541	-0.16949933773517015	-0.3936610896473202	-0.3000844973115052	-0.3435817982152314	-0.34648529725040217	-1.763210900590707	-3.1249387366083	-1.4061603389187287	-0.8089683911513822	-3.1870866433571443	-2.288192770958809	-1.7223907856959089	-2.688246138944246	-1.9850596502070634	-2.4881166390211256	-2.9030899869919438	0	-2.474955192963155	-1.0193150256366854	-0.9877957039692572	-0.11444090439157427	-1.6526699846830495	-2.11069829749369	-3.6020599913279625	-3.1870866433571443	-0.33594931762199526	-1.9757241363133937	0.8876363157894737	0.3589496578947368	0.6201095789473684	-0.12490434736842106
bandaru_2017_ras	Ras	87	T	0.025688193585566354	-0.07384838552888699	-0.044140414499358585	-0.09246118586701654	-0.05706696808405308	-0.12930594757729294	0.05110693066291899	-0.9571409758024066	0	-0.005651217266106768	0.20929755203975187	-0.20366543831144931	0.05299515325203112	0.10842607594758942	0.03051288593603075	-0.08718549764513782	0	-0.09847490399606665	-0.2461303720235199	-0.47767022319436975	-0.17538610330658957	-1.3670368318327388	-0.5130738723800493	-0.3009865683871185	-0.9494269232448523	-0.6949712462536668	-0.6896253579523878	-0.6402593521362838	-0.33766722956024503	-0.5851101782304017	-1.0170507114255014	-0.5226616523081073	-0.7863494515389996	-0.48764918893012554	0	-0.23399635582171902	-0.02870095238996256	-0.6990785915304596	-1.5413621509743507	-0.7781946820034512	-0.09973573691858882	-0.6174293700103506	0.4412523894736842	0.36455546842105263	0.8268834842105263	-0.2462783105263158
bandaru_2017_ras	Ras	88	K	-0.12331019249356813	-0.46089756732342974	-0.10211431729122622	0.1638960764586168	-0.14308252286093961	-0.4752517144219068	-0.4012893001547001	-0.26053153316519395	0	-0.2063747781794085	-0.1066770996105812	-0.5455298069237839	-0.16497287967011445	-0.2899766150800718	-0.3438025662547304	-0.08818827416948918	-0.27441922083109976	-0.31628732889337585	-0.19675630369765504	-0.5400506635615667	-1.4418916983694503	-3.1249387366083	-1.919012953089113	-1.1996266451086504	-3.1870866433571443	-1.611721136540361	-2.8096683018297086	-2.6108339156354674	0	-1.205860644232226	-1.8777841217271733	-0.9611812126263442	-1.904830648568245	-0.6977773336823344	-0.9840118946158697	-0.8730572820557724	-1.1697321990663583	-1.9685915357483759	-3.6020599913279625	-3.2596373105057563	-0.24378083040621124	-1.8204652102347307	0.2622227052631579	-0.02224555414361579	0.4453494210526316	0.03464164736842105
bandaru_2017_ras	Ras	89	S	-0.05046862684674444	-0.04775803173960273	0.057427157359276636	-0.10629742371396844	-0.27688305520122514	-0.22053117067974468	-0.3204860398048096	-0.9117779627169987	0.08193040615911541	-0.8149107866828889	-0.33053155315905974	-0.32040118706540366	-0.34141738465605953	-0.23304840513286942	-0.6257528682748192	0	-0.20527723739070447	-0.30585176814000153	-0.4271039667071044	-0.2329687956945573	-2.709965388637482	-3.4559319556497243	-3.2596373105057563	-3.4559319556497243	-3.6020599913279625	-3.070581074285707	-3.8239087409443187	-3.3467874862246565	-3.2596373105057563	-3.3467874862246565	-3.6020599913279625	-3.070581074285707	-3.1249387366083	-3.3467874862246565	-3.4559319556497243	0	-2.122053048370812	-1.4039529924545608	-1.7293211638552937	-3.6020599913279625	-0.2816054350044085	-2.9394457570030363	2.103065	1.0345917157894737	1.1089502206842106	-0.9903640526315789
bandaru_2017_ras	Ras	90	F	-0.08399191652409092	-0.6834307176793486	-0.5272331516340654	-0.2998290074378605	0	-0.25471557918115284	-0.1312984676395696	-0.3712481386221399	-0.5526827753325156	-0.10279939983086962	-0.10928745706323148	-0.42444886103188006	-0.7948006233704257	-0.024635308501843648	-0.5033673407547288	-0.41422458961520486	-0.5832614090954178	0.0452154560292261	0.005982543982222302	0.07434009019238036	-3.6020599913279625	-3.8239087409443187	-4.301029995663981	-3.8239087409443187	0	-4.301029995663981	-4.301029995663981	-2.3142582613977365	-4.301029995663981	-1.1287190271420269	-2.5016894462103996	-4.301029995663981	-3.8239087409443187	-3.8239087409443187	-4.301029995663981	-2.3716110699496884	-3.8239087409443187	-3.2596373105057563	-3.2596373105057563	-1.6225116166238671	-0.2867858326555258	-3.2492923856184337	3.2554745263157896	0.02803666247368421	-0.19075477763473683	0.8803701947368421
bandaru_2017_ras	Ras	91	E	-0.1473907936759522	-0.18537155529556848	-0.20639157992188745	0	-0.12289004539288753	-0.15724084665442667	-0.09128918279968143	-0.11397515049424166	-0.03709298030687286	0.06031141884989571	-0.14376694154437547	-0.017264418263889168	-0.5563828010132744	0.07311106854425599	-0.1968418834902993	-0.3004642947826853	-0.0723928360369587	-0.028922716590206277	-0.1997835755859599	-0.2818494093802436	-1.0112181565463598	-4.301029995663981	-0.8640726649945317	0	-3.6020599913279625	-1.611721136540361	-3.1870866433571443	-3.4559319556497243	-2.576754126063192	-3.1870866433571443	-3.6020599913279625	-2.211124884224583	-2.8096683018297086	-1.5909126305521648	-1.3058337040668018	-2.838631997765025	-2.939302159646388	-1.786482243003695	-3.8239087409443187	-3.4559319556497243	-0.13629442619176294	-2.5080408961255385	0.27013757368421054	-0.17642916384210525	-0.1563916004705263	-0.22539016842105264
bandaru_2017_ras	Ras	92	D	0.43351161252899445	-0.13150980618960004	0	-0.11405046470749786	0.1263343922390962	0.026304482497462554	-0.13182794745233653	0.13067790922178762	0.1723610529672945	0.34526834208920165	0.10615636317813357	-0.031597282616017644	-0.3576651467109692	0.09853413804732654	0.19476535567516215	0.08599089784484112	-0.08370363965479527	-0.01217114698664913	-0.12080411927493341	0.017614809773174	-1.5338741295818008	-3.4559319556497243	0	-0.16156022007455123	-3.3467874862246565	-0.953309778629943	-2.8096683018297086	-3.4559319556497243	-2.530177984021837	-3.1870866433571443	-3.6020599913279625	-0.9544814371155073	-2.7328282715969863	-2.530177984021837	-2.9030899869919438	-1.575935474582512	-2.7328282715969863	-1.4615519482897827	-3.6020599913279625	-3.070581074285707	0.03770949012348376	-2.329996144307814	1.1604615478947369	-0.07464022577299474	0.29181960526315787	-0.3963714578947368
bandaru_2017_ras	Ras	93	I	-0.33919058919433037	-0.0832861425928658	-0.9477043324136696	-1.1960692970197595	-5.394642919550324e-4	-0.9619550453785904	-1.0793165350575222	0	-0.5240383424846383	-0.2521535600073574	-0.5768681640255404	-0.6480947785802326	-0.7616146268889197	-0.38132145553842417	-0.9275181102813476	-0.3684591674721443	-0.8224676790206126	-0.11116684788703213	-0.2560554055005109	-0.33810358268745316	-3.1249387366083	-3.6020599913279625	-3.8239087409443187	-3.6020599913279625	-2.068033885271827	-3.8239087409443187	-1.3255981871547182	0	-3.6020599913279625	-1.0796157578216425	-1.4139756176130243	-3.6020599913279625	-3.4559319556497243	-3.3467874862246565	-3.6020599913279625	-3.6020599913279625	-3.3467874862246565	-0.9036114533126335	-3.6020599913279625	-3.6020599913279625	-0.5287961563161453	-2.826478898919676	3.323168947368421	-0.20620859947368422	-0.24892292005947367	0.3077529789473684
bandaru_2017_ras	Ras	94	H	0.15415756802268268	-0.040655627955917775	0.021560746156692658	0.08193040615911541	-0.2366190952827007	-0.10914616889623147	0	-0.02433883400458435	0.019406099008123814	-0.12377250430363083	0.12242394819254775	0.11532091230406656	-0.03644274635402335	0.06797207015178294	-0.009688626487861406	0.036540731785515534	-0.12576274913915433	0.1449350498582667	0.06797207015178294	-0.5173414006119443	-0.11551617144544266	-1.3550692920864127	-0.34203633063365524	-0.15742196082638538	-1.0627329277885873	-0.4810256888556633	0	-0.7060852589688978	-0.23065960529697815	-0.6151987210379176	-0.7968310771245364	-0.01784187921055746	-0.46211796825798257	-0.31898501659249084	-0.21527575145428185	-0.028190890479855485	-0.27266211196691975	-0.5881278706167585	-1.6430185990068686	-1.0188612173593397	-0.01957740756227358	-0.5213829169504766	0.17202573157894738	0.00910676663157895	1.3983737894736843	0.1660371789473684
bandaru_2017_ras	Ras	95	Q	-0.25077329083377986	0.06544798412864782	-0.37962434949872187	-0.23560972461494412	0.07155649329187902	-0.20210497939733632	0.08470305102884554	-0.15426003307942188	0.33081039711240756	-0.016384030899901918	-0.1888854424085153	0.31060039717479593	-0.4827757695393691	0	0.30472943719116796	-0.022850860461846208	-0.08059060299743374	-0.07326036144332825	0.36125025672586064	-0.07535610475783873	-0.09933251992475356	-1.005023326350309	-0.3044745460306159	-0.09353027235667581	-0.5476767830224852	-0.39431793872101717	-0.3541358005616544	-0.536629672707593	-0.1315025061106882	-0.18778876323138222	-0.7236531037469667	-0.28278732820607166	-0.4781430478298306	-0.020064847566887943	-0.30949382036394973	-0.09460893042599257	0	-0.381272215162087	-1.1121015119031277	-0.3870572841130101	-0.03166887666394164	-0.37217971091675495	0.3561588927894737	0.05587368631578948	0.9696259315789474	0.2578458
bandaru_2017_ras	Ras	96	Y	-0.028805334780953748	-0.0908653746142996	-0.5545586465439772	-0.5201528489406129	-0.25344637445500784	-0.36875885088132754	-0.30871545038805104	0.017543683875349065	-0.13077878604306367	0.23666141420060005	0.23807799479839803	-0.2812613047025853	-0.7340187634390808	-0.21841396055294704	-0.16619469559776906	-0.21668873720164386	-0.08116162588766321	0.0943047220239757	-0.35783128805473824	0	-3.4559319556497243	-3.6020599913279625	-3.8239087409443187	-3.8239087409443187	-0.2495301765312364	-3.8239087409443187	-4.301029995663981	-3.070581074285707	-4.301029995663981	-1.9726503922252434	-3.3467874862246565	-4.301029995663981	-3.8239087409443187	-4.301029995663981	-4.301029995663981	-3.6020599913279625	-3.6020599913279625	-1.1200444148772506	-2.7569619513137056	0	-0.18625321135926992	-3.17897261835943	1.420670847368421	0.1752506052631579	0.16098332105263158	0.9231979789473684
bandaru_2017_ras	Ras	97	R	0.06561166296222438	-0.015661044069237948	-0.21473989950746072	-0.11071795319161601	-0.16157312044126051	-0.46402006371399346	-0.843758883325628	-0.29751252880625556	-0.08364080323885194	-0.1354960841497344	0.21899584567205896	-0.017742482750334184	-0.14514649076840272	-0.5822374999973187	0	0.026940956889000327	-0.2659063765084552	0.18283717721601367	0.09168151114512534	0.029352827443736622	-2.2328441339178196	-3.2596373105057563	-3.1249387366083	-2.1904402853647325	-2.3716110699496884	-1.6099485035410126	-1.0944739515649518	-2.7825160557860937	-1.1345998818206986	-2.474955192963155	-2.939302159646388	-2.560667306169737	-2.6675615400843946	-0.6533536824231103	0	-2.593459819566045	-2.5016894462103996	-2.6675615400843946	-2.068033885271827	-0.8272511610172565	-0.1361366624570195	-2.087742283124788	-0.41736208631578947	0.07542639047368421	0.6800223684210527	0.4770964894736842
bandaru_2017_ras	Ras	98	E	-0.06254453263137308	0.0018897320913549614	-0.022203899588371462	0	-0.3537341023400736	-0.49658336985136636	-0.1613688009465566	-0.5140606829571895	-0.203788559203676	-0.1269526680517599	-0.06878423656036253	0.02912438202504901	-1.0625730240219973	0.04865321078467072	0.014132080327619435	-0.005575818905567375	0.13482101314174308	-0.3393246468376077	-0.5329297069816497	-0.25064697678045755	-1.6411137955941308	-3.8239087409443187	-1.2827456872374503	0	-3.8239087409443187	-2.2254830342714507	-2.3716110699496884	-3.4559319556497243	-1.3772680348352808	-3.2596373105057563	-3.6020599913279625	-1.6829818989518885	-3.070581074285707	-0.4919418643176349	-3.070581074285707	-2.0385789059335515	-1.7812020018882624	-3.2596373105057563	-3.8239087409443187	-3.6020599913279625	-0.19862253036437857	-2.4842570611850436	0.6913372578947369	-0.019124047736842106	0.9082997631578947	-0.04433344894736842
bandaru_2017_ras	Ras	99	Q	0.004534257280196297	-0.018785748139853165	0.03070095328107976	0.24800652988818553	-0.004196910765946405	-0.245115235468106	-0.19711912287432096	0.051029482576447176	-0.07961657930940383	0.05253276951501692	0.20060895468913978	-0.5669201288173382	-0.8195499124437284	0	0.10269499073359516	0.33369397447927784	0.09162518649154457	-0.19742879692224974	-0.010890244591974017	0.1727047669550865	-3.1870866433571443	-4.301029995663981	-3.0222763947111524	-1.3283644033978703	-3.8239087409443187	-3.4559319556497243	-1.702239488900866	-3.6020599913279625	-2.6108339156354674	-3.3467874862246565	-3.8239087409443187	-3.3467874862246565	-1.5338741295818008	0	-1.7223907856959089	-3.3467874862246565	-3.3467874862246565	-3.6020599913279625	-3.8239087409443187	-3.6020599913279625	-0.042574540672167566	-2.9264541927154695	0.18844230526315792	0.5268817894736842	1.526207157894737	0.4327740105263158
bandaru_2017_ras	Ras	100	I	-0.5670537963513353	-0.2594560885139707	-0.999862611974784	-0.6488021357931445	-0.4616880444424131	-0.6810522548430193	-0.8007683145552071	0	-0.4976804005148869	-0.008253436697788013	0.05917389951051159	-0.5962673303144316	-0.6874093285464611	-0.3617663172932765	-0.9327883685980944	-0.7965351316873577	-0.3005286186955693	-0.3378192193949183	-0.6277802025114742	-0.7815733243360582	-1.4628107737563554	-1.8110715162391466	-3.8239087409443187	-3.8239087409443187	-2.0154726866562074	-3.8239087409443187	-4.301029995663981	0	-3.8239087409443187	-1.7682756166714835	-3.3467874862246565	-3.8239087409443187	-3.8239087409443187	-3.8239087409443187	-3.8239087409443187	-3.8239087409443187	-3.2596373105057563	-1.4265481779645146	-4.301029995663981	-3.8239087409443187	-0.5143955512776839	-3.0965875484394636	4.413533184210526	0.08580036121052631	-0.17468267454931577	0.3124662310526316
bandaru_2017_ras	Ras	101	K	-0.12796874504322917	0.20014955701385373	-0.2756169597739596	-0.30268653337951384	-0.46913218421754627	-0.39282742226616907	-0.17360756892968549	-0.23969438251277014	0	-0.4135386950867624	-0.1017358239609765	-0.4409512398462489	-0.9764763112339285	-0.2209592369715459	-0.04913059368898398	-0.19725124599036128	-0.1792094784677806	-0.22908542759344977	-0.5014170333955424	-0.4993015850482556	-0.8103693423078444	-1.1229167433493494	-1.180785200117616	-0.7023488967568178	-0.7608256958219214	-1.005023326350309	-0.8411853532757734	-0.926098441685793	0	-0.20989084183822634	-0.999349046370405	-0.9540905329649906	-1.1577028656719348	-0.706526951843892	-0.44448235080723336	-0.8848889644956524	-0.9018756617057647	-0.8763116583324142	-1.2736803878892247	-0.6251600403450246	-0.27952204551964277	-0.8191756150965094	0.21031723684210527	-0.05786091421052632	-0.4426008719901569	0.009109299999999997
bandaru_2017_ras	Ras	102	R	-0.43085489282574096	-0.38136874822678135	-0.7469481425688265	-0.7457023572365015	-0.3461347543343156	-0.5751623289917961	-1.212004579765761	-0.2980963523542968	-0.15809120846033461	-0.5271497232122481	-0.5122664295311128	-0.4651892975909212	-0.5681416703539854	-0.7468161939521009	0	-0.5848306223928142	-0.4573806256160451	-0.39291839614328744	-0.5099433927511565	-0.9074655324505942	-2.869666231504994	-3.8239087409443187	-3.6020599913279625	-1.786482243003695	-3.4559319556497243	-1.6430185990068686	-2.939302159646388	-3.2596373105057563	-1.556737012541305	-2.869666231504994	-3.3467874862246565	-2.9030899869919438	-2.978810700930062	-0.9513640115673515	0	-2.978810700930062	-2.869666231504994	-3.1249387366083	-1.1775050147212491	-3.1870866433571443	-0.528323262437931	-2.5662234994235886	0.7086999105263158	0.06125863684210526	1.0287791052631579	0.6372867684210526
bandaru_2017_ras	Ras	103	V	-0.23224171949333414	0.13581196254038216	-0.5058052178600122	0.6622608796613454	-0.12069334533859219	-0.47070945083597204	-1.1394054538544516	-0.11980628973679568	-0.7268746573190273	-0.3091847261075152	-0.8247658891618825	0.028986176611234735	-0.5371442132528487	-0.365448051227835	-0.573707009717645	-0.09604830499636048	-0.07104101400676267	0	-0.48356195393552315	-0.2530147013620834	-1.7812020018882624	-1.6430185990068686	-3.8239087409443187	-3.4559319556497243	-1.8195873671616762	-4.301029995663981	-3.8239087409443187	-2.709965388637482	-3.4559319556497243	-1.290306130272208	-3.2596373105057563	-3.8239087409443187	-3.3467874862246565	-3.6020599913279625	-1.874518734299406	-3.4559319556497243	-2.9030899869919438	0	-4.301029995663981	-3.8239087409443187	-0.30011964896968396	-2.924783190918532	0.39834475789473683	7.512410526315794e-4	0.4743856496521053	0.17823762105263158
bandaru_2017_ras	Ras	104	K	-0.14495761485910708	-0.7680769026836912	-0.5277614212200206	-0.22979831929659972	0.08193040615911541	-0.5766569886428959	-0.08631029497123176	-0.6644073737686523	0	0.05845008804162226	-0.14451162181784166	-0.33152093475340944	-0.5422918649316523	-0.7987907426886204	-0.03289957925800502	-0.3378489773328753	-0.3245093884046353	-0.34108439864886364	-0.1934707764778136	-0.2159460218292307	-3.3467874862246565	-4.301029995663981	-3.8239087409443187	-3.2596373105057563	-3.8239087409443187	-3.4559319556497243	-3.4559319556497243	-3.8239087409443187	0	-3.4559319556497243	-3.8239087409443187	-2.425968732272281	-3.4559319556497243	-3.1249387366083	-1.7293211638552937	-1.6605485586935593	-2.0433514207947967	-3.6020599913279625	-3.8239087409443187	-3.8239087409443187	-0.3060231363692204	-3.1130411832105698	1.6123343684210527	1.3314823157894737	0.977572052631579	0.5125348105263158
bandaru_2017_ras	Ras	105	D	-0.05055181580090251	-0.17812896122871616	0	0.06871978256017708	-0.07324382862218115	0.015089518101742843	-0.1054830130805335	-0.32819465444476476	-0.10308873550752268	-0.057775409592129415	0.10465393626920458	-0.03311487184757491	-0.20967896329037736	0.1132981533623307	-0.04912568079517256	0.11237714702095777	-0.057945669229356185	-0.0649006809039151	-0.27955133865767196	-1.0430422961814152	-3.3467874862246565	-3.8239087409443187	0	-1.115487840809606	-3.8239087409443187	-2.170696227168975	-3.4559319556497243	-4.301029995663981	-3.2596373105057563	-3.8239087409443187	-4.301029995663981	-1.6935749724493125	-3.4559319556497243	-3.3467874862246565	-3.6020599913279625	-3.070581074285707	-3.4559319556497243	-3.8239087409443187	-4.301029995663981	-3.6020599913279625	-0.11098436909339102	-3.188709659902149	0.024336615789473694	-0.2293848771582579	-0.2116650426999995	-0.23225598947368423
bandaru_2017_ras	Ras	106	S	-0.20072873288199414	0.09893052813721256	-0.04355705564621233	-0.2826242153409504	-0.10656027216945775	-0.0353759719814039	-0.2654565851293394	0.8592875747116981	0.1781851612004751	-0.2191820319538222	-0.03842802858320494	0	-0.36596274812511614	-0.07251602392476358	-0.16661685535809478	0	-0.042657452122221155	0.14092130471616138	-0.43562624037215464	-0.08452328274804502	-0.3325003512891416	-1.7838340977140068	-1.4406919890929875	-1.1658973442872065	-2.688246138944246	-1.8253588073395515	-2.3142582613977365	-2.1337126609158052	-0.382632656820281	-1.2302535328205466	-2.381951903287907	-1.1646265475299913	-1.9645702618154517	-1.3058337040668018	-0.7605753819925692	0	-1.0392914483114435	-1.276134035556496	-3.1249387366083	-2.8096683018297086	-0.05412454637856166	-1.5562488080810088	1.5077441157894738	0.13298838947368422	1.3830892631578948	-0.546801052631579
bandaru_2017_ras	Ras	107	D	0.0869753228650023	-0.35650872696291463	0	-0.12025625650958137	-0.3886446416825773	-0.1732724514070434	-0.13364526444432595	-0.06553819181780421	-0.5433909109864028	0.49325861431599344	-0.33965412009134777	-0.019835172422159947	-0.1259746957565394	-0.21079008218143205	0.019233264000372244	-0.11866897922731147	-0.2092497317530867	-0.2641447797324034	-0.17541323510488893	0.26639127488645997	-3.1870866433571443	-3.8239087409443187	0	-0.4907302546238123	-3.8239087409443187	-2.9030899869919438	-3.3467874862246565	-3.8239087409443187	-3.070581074285707	-3.8239087409443187	-3.8239087409443187	-1.6152882570617175	-3.3467874862246565	-3.1249387366083	-3.4559319556497243	-1.702239488900866	-2.5016894462103996	-3.8239087409443187	-4.301029995663981	-3.6020599913279625	-0.11895643820059956	-2.979584662439839	-0.3977613105263158	-0.012134209323894736	0.03253203659199706	-0.18735515210526316
bandaru_2017_ras	Ras	108	D	-0.20590459138960046	-0.323109349439063	0	-0.1342661721801435	-0.03938244744613143	-0.11902298818728715	0.04300309956774043	0.13971321847542978	0.22190888331565733	-0.11460708783279445	0.03234649734418906	0.08328480316958098	-0.1434115944734807	-0.36122770919158004	0.05739103339427041	-0.10359902905246851	0.06180370565176461	-0.1784832040786458	-0.12954287837621112	-0.2619783748832877	-1.26082336808927	-2.1051303432547477	0	-0.36416453668835863	-1.124071015077073	-1.1723077113255544	-1.1684501480042442	-1.499626285646626	-0.6830865608350082	-1.474307475494989	-1.9374180157718368	-0.9022222654607167	-1.6135010344493468	-1.1177601519811766	-0.9873736490459498	-0.7519040689058701	-1.212185432936977	-1.3670368318327388	-1.7972393126068	-0.5293690363150938	-0.07375420928060306	-1.1533988621861189	0.6216001473684211	-0.05832184284210526	1.6338347894736842	-0.18995485789473684
bandaru_2017_ras	Ras	109	V	-0.3172220112422385	-0.5188594464429394	-0.8179514412132067	-0.9638418308570508	0.10395801033495634	-0.7554853611474359	-0.28057222255239866	0.041473555822071885	-0.8065539224880797	-0.2371322611243217	-0.6368030447783677	0	-0.1483572775396085	-0.4241088432102612	-0.8109376038081239	-0.5744612394337243	-0.08340535304471003	0	-0.2461303720235199	-0.05805785020033193	-2.8096683018297086	-2.151810883008601	-3.6020599913279625	-3.3467874862246565	-0.5432545046520556	-3.3467874862246565	-3.8239087409443187	-1.1854194839896814	-3.2596373105057563	-1.3824754651137077	-1.4083789617866809	-3.4559319556497243	-3.4559319556497243	-3.6020599913279625	-3.3467874862246565	-3.2596373105057563	-1.467882883751196	0	-3.6020599913279625	-2.122053048370812	-0.3767224257474645	-2.558626661920779	3.6433256842105264	-0.028243855263157897	-0.1494692392305263	-0.10063568421052631
bandaru_2017_ras	Ras	110	P	-0.04202835460065393	-0.2258717918330883	-0.8140271994649964	-0.3932592626564553	-0.42054000800378266	-0.6672835112878879	-0.20443332806417472	-0.04288327298219075	-0.4566166087184041	-0.3959401774537175	-0.2556164664152387	-0.4177113001383558	0	-0.6938496093577147	-0.13839155253701518	-0.612532573622924	-0.20415206570463096	-0.1646946661583374	-0.5996913376472391	-0.4459350127057406	-3.1870866433571443	-3.8239087409443187	-3.1870866433571443	-3.3467874862246565	-3.4559319556497243	-2.7569619513137056	-3.4559319556497243	-3.4559319556497243	-3.1870866433571443	-1.702239488900866	-3.8239087409443187	-3.4559319556497243	0	-3.4559319556497243	-3.1870866433571443	-3.3467874862246565	-3.4559319556497243	-3.4559319556497243	-3.4559319556497243	-3.6020599913279625	-0.35977290496762737	-3.1399228052253427	7.618078947368421	0.05659479473684212	-0.2519196997552632	-0.8511082631578948
bandaru_2017_ras	Ras	111	M	-0.8816940990021486	-0.8891204881002904	-1.090010899794599	-1.1425652023394053	0.038093794815816734	-1.0475939090465582	-1.8501285295835554	-0.14223684985475588	-1.017317369871467	0.47296224697650424	0	-1.294066578706682	-1.165635623127626	-0.5759131381666356	-1.7843768307740546	-0.7494098747157295	-1.0743472333449848	-0.5012780497655036	-0.3014130673025289	-0.5504863040135768	-1.6605485586935593	-2.978810700930062	-3.6020599913279625	-3.070581074285707	-3.1249387366083	-4.301029995663981	-3.6020599913279625	-0.9765417623563248	-1.5192746210115122	-1.1502735558036723	0	-3.3467874862246565	-2.939302159646388	-3.1870866433571443	-1.0764969330578955	-3.1249387366083	-1.575935474582512	-0.8875625826781564	-3.8239087409443187	-3.6020599913279625	-0.777326900285889	-2.477509886821819	3.490208952631579	0.040748505263157896	-0.3599600571482954	0.6000469315789474
bandaru_2017_ras	Ras	112	V	-0.4328381847888355	-0.4808859226174358	-1.0131359599501077	-1.4417199733944703	0	-0.9936875190357428	-1.0834038511138178	-0.49194829152355735	-1.1405319643707876	-0.23267487349515892	-0.5482316875772687	-1.1906228549654314	-1.5452378213286904	-2.0939257866024916	-1.0980822780730957	-0.7864240079375651	-0.37738994199971493	0	-1.3618794919416393	-0.7950584857835752	-3.4559319556497243	-2.0154726866562074	-3.8239087409443187	-3.8239087409443187	-2.425968732272281	-1.4590451910738673	-4.301029995663981	-0.6839247651616032	-3.6020599913279625	-1.495529137505581	-1.9226320947158435	-3.8239087409443187	-3.8239087409443187	-4.301029995663981	-3.8239087409443187	-1.7316560860489354	-2.3615107430453626	0	-3.8239087409443187	-3.4559319556497243	-0.8553839448249693	-2.807758788805048	8.012097368421053	-0.041795494736842104	-0.04027325947080565	-0.14700305789473683
bandaru_2017_ras	Ras	113	L	-0.3530465828916909	-0.36790448027235956	-1.0957204036658903	-0.5971732938535464	-0.5947819315415783	-0.7449827178142989	-0.8153546154970672	-0.20980648183094427	-0.7118779411829204	0	0.06316773753186052	-1.006778088519437	-1.0380902072645528	-0.8361316375039333	-0.9993671720500218	-1.0842225997266766	-0.8169867239358132	-0.17317351886017654	-0.43488627857757617	-0.38824849383820514	-2.6289321377282637	-2.11069829749369	-3.8239087409443187	-3.3467874862246565	-3.070581074285707	-3.8239087409443187	-3.8239087409443187	-1.1894314707835871	-3.3467874862246565	0	-1.368049173740783	-3.6020599913279625	-1.68507994400758	-3.4559319556497243	-3.6020599913279625	-3.3467874862246565	-1.9083330424043154	-0.6709073528046692	-3.8239087409443187	-3.6020599913279625	-0.6102682715647414	-2.7115060922666725	4.803091210526316	-0.04102285952631579	-0.1287201689474552	0.3447629263157895
bandaru_2017_ras	Ras	114	V	-0.30871836038420614	-0.43067515665713946	-1.1920368649039221	-0.9633838366786616	-2.0939257866024916	-0.8771317530763034	-1.4811752020028819	-0.221905588711958	-0.6681851118727606	-0.0736164030826687	-0.19926437654862492	-1.2668328598779552	-0.5359729546768589	-1.0022622296786332	-0.7970358708362513	-1.121544039857713	-0.6175444806529794	0	-0.30151128639032726	-1.3429239457939304	-2.2254830342714507	-1.6767478998283127	-2.151810883008601	-3.1870866433571443	-2.151810883008601	-1.6565914061961426	-1.7363639314118917	-1.3741732867142888	-3.1249387366083	-1.1281352979118051	-1.8082696066371438	-3.1249387366083	-3.2596373105057563	-3.1249387366083	-3.070581074285707	-3.0222763947111524	-2.978810700930062	0	-3.2596373105057563	-2.6478174818886373	-0.7747823054143134	-2.3355024677498677	7.536210210526316	-0.00445777789473684	-0.1168809121054661	-0.16787347105263156
bandaru_2017_ras	Ras	115	G	0.010301750953185786	-0.11461297759037783	-0.861812950106617	-0.6035868521588701	-0.8746376642214295	0	-1.2147999297074474	-0.6675701581157722	-1.226735474331863	-0.40764171100663055	-0.2569797333932309	-0.20117447030133148	-0.957328517784443	-0.5784543123987241	-0.9577066876468205	-0.18554229832204827	-0.6149417028872531	-0.4543153900061472	-1.0544207055507042	-1.3694874712067444	-1.0312836225332143	-1.4691602213834796	-1.9850596502070634	-3.1870866433571443	-3.6020599913279625	0	-2.183758700008217	-3.4559319556497243	-3.1870866433571443	-3.1870866433571443	-3.4559319556497243	-3.1249387366083	-2.8096683018297086	-3.3467874862246565	-3.3467874862246565	-2.5016894462103996	-1.7459355470856621	-1.5960220363306452	-3.8239087409443187	-3.6020599913279625	-0.6295723627891635	-2.632112189980856	10.323775631578947	0.1527049082631579	0.9875606421052632	-1.3554953157894736
bandaru_2017_ras	Ras	116	N	0.05142168553883794	0.16070957174533124	-0.5149651991704998	0	-0.5077521236155	-0.2802821278793902	-0.006148738648615655	-0.7848937121489843	0	0.17180421107453844	0	0	-0.9103762692163729	0.02264060221049044	-1.5359483585631173	-0.056597171719298366	0.06226241644835429	-0.09577273247767769	-0.9478947142845285	-2.0939257866024916	-1.628009088535085	-3.6020599913279625	-2.869666231504994	-3.2596373105057563	-3.8239087409443187	-1.7812020018882624	-3.4559319556497243	-3.8239087409443187	-2.204119982655925	-2.0629838925351858	-3.8239087409443187	0	-3.1870866433571443	-3.3467874862246565	-3.3467874862246565	-2.838631997765025	-3.2596373105057563	-3.4559319556497243	-4.301029995663981	-3.6020599913279625	-0.3632859223654462	-2.983664477207738	2.523874631578947	0.24825958105263157	1.0191254210526315	-0.2122283684210526
bandaru_2017_ras	Ras	117	K	0.07079135159256068	0.16014068842781543	-0.4946887622414675	-1.0385940959318385	0.2624424371147818	0.22411199885054636	0.10665154777696116	0.22283014889295757	0	0.193194972488223	0.04116250271911763	0.10901275312731028	-1.0671529876748032	0.21113456183245322	-0.04479707053956469	0.19775350744490675	-0.1484150258527553	0.14403277091783875	0.22745178675263567	0.012470863150691375	-3.3467874862246565	-4.301029995663981	-3.6020599913279625	-3.1870866433571443	-3.8239087409443187	-3.4559319556497243	-3.3467874862246565	-3.6020599913279625	0	-3.3467874862246565	-3.8239087409443187	-2.211124884224583	-1.6585654754218597	-1.7999707334462296	-2.6108339156354674	-3.3467874862246565	-3.3467874862246565	-3.6020599913279625	-2.073143291050308	-3.6020599913279625	-0.030523302557581473	-3.0043840886386532	1.0733769736842105	1.6217735789473684	1.3549896842105262	0.3858041052631579
bandaru_2017_ras	Ras	118	C	-0.21446480201965226	0	-0.4649241765307241	-0.18496329466095726	-0.19899359141567208	-0.10121601632106132	-0.17862543333489356	-0.2865450309704534	-0.019004785535435335	-0.2058717606624851	-0.04550587850580497	0.1578279124883554	-0.8855107074305295	-0.13483935982335812	-0.3414260027541853	-0.014675558587957844	-0.22768849062905483	-0.17198700904477643	-0.027259690364150855	-0.1820133685973757	-1.7708302974608991	0	-3.0222763947111524	-2.9030899869919438	-2.4881166390211256	-1.556737012541305	-2.593459819566045	-1.4185054577091007	-2.869666231504994	-2.170696227168975	-2.2716462179787715	-2.838631997765025	-1.7223907856959089	-1.6152882570617175	-2.7825160557860937	-1.4300411819034058	-2.3615107430453626	-1.147825095579697	-3.070581074285707	-1.361011840656318	-0.18638435223500863	-2.0697410658216775	0.0017998938421052925	0.016074449473684214	-0.11922102894736841	-0.30506302105263156
bandaru_2017_ras	Ras	119	D	-0.6932405764163833	-0.2004419565412635	0	-0.037814249347832576	-0.8204272014090292	-0.5173483418704632	-1.026447128099224	-1.2162244788796641	-0.6816857463598546	-0.6935955558325171	-1.097177327779618	-0.6876242340244587	-0.6327772849100549	-0.5970486815254141	-1.0299524111844023	-0.6396391010340273	-0.7547202660256593	-0.7332324145016239	-0.8026679972516388	-2.0939257866024916	-3.3467874862246565	-3.8239087409443187	0	-3.1249387366083	-3.8239087409443187	-2.838631997765025	-3.3467874862246565	-3.8239087409443187	-3.1870866433571443	-1.8312079796858183	-3.8239087409443187	-2.048176964684088	-3.3467874862246565	-3.3467874862246565	-3.4559319556497243	-2.939302159646388	-3.3467874862246565	-3.8239087409443187	-2.083546051450075	-3.6020599913279625	-0.7477995369797811	-3.04821818080097	-0.6377435789473684	-0.06254229201802106	-0.22115695789473686	-0.7336060684210526
bandaru_2017_ras	Ras	120	L	0.03108973635109836	0.2175835085043978	0.20252024730797447	-0.013475774042397916	-0.243371778719183	0.10116207858608076	-0.21658897775462008	0.03309111564596312	-0.08773233347241384	0	0.03856276848621278	0.17324452331886678	-0.19532061143218898	0.06500793770726332	-0.15063029914955053	0.10405814204681386	-0.00634113818593897	0.009153403458371172	-0.3608616652790407	-0.10223642752304016	-3.3467874862246565	-3.8239087409443187	-4.301029995663981	-3.8239087409443187	-1.6978856230437989	-3.8239087409443187	-3.8239087409443187	-2.7569619513137056	-3.8239087409443187	0	-2.939302159646388	-3.8239087409443187	-3.8239087409443187	-3.6020599913279625	-2.4145392704914994	-1.9374180157718368	-3.6020599913279625	-3.0222763947111524	-1.6261688549261697	-3.8239087409443187	-0.020054277207266588	-3.0918879831001833	0.6658775263157894	0.02792978654984737	-0.045690696527563156	0.36958673684210525
bandaru_2017_ras	Ras	121	A	0	0.013114528451221944	-0.09225780676169287	-0.0557195931395136	-0.19879933447413164	-0.003676334423793263	-0.037866967701606934	-0.2495928752656987	0.04983068360606052	-0.31175145787168584	-0.13622184925323746	-0.027893931947088935	-0.1812918827348221	-0.3462581023311407	-0.09463731178345058	-0.11085986809122972	-0.28685827767582545	-0.2542642522428854	-0.23042651066277664	-0.3189179001908717	-0.22786173339887963	-2.462180904926726	-1.4061603389187287	-0.2136390506667934	-2.4881166390211256	-0.7152309866509803	-1.5428753736965912	-1.290306130272208	-1.073914913074856	-1.7223907856959089	-1.2037726859705613	-1.3856301604517114	0	-0.7170381964656648	-1.4821445810699714	-0.5317265354748995	-0.8967095284422505	-1.2037726859705613	-2.939302159646388	-2.6108339156354674	-0.14371745222470844	-1.3056803652725137	0.22884710526315788	-7.383451578947368e-8	1.402046842105263e-7	-0.035745926315789475
bandaru_2017_ras	Ras	122	A	0	-0.41598638202681576	-0.06188254143491048	-0.4381914043041977	-0.34250966810614314	-0.07329087505668204	-0.08315540700755907	0.09592965711873694	-0.4376473195416053	-0.21301351357658574	0.07264461018799422	-0.12007971395300644	0.06113367636544477	-0.38898683811336154	-0.44362412526366274	-0.07011950975629559	0.004766149900321767	-0.08198397735362023	-0.33940889643714245	0.009348906469291858	-0.10532402091688277	-1.3302183847914635	-0.407434661844098	0	-1.0369208393581728	-0.5565023221914146	-0.9463454417092526	-0.7860839903559769	-0.2436301783979189	-0.6075668684444501	-1.115487840809606	-0.4737253545742463	-0.7673850168652184	-0.2994260715141834	-0.47256344831130287	-0.12659219921193537	-0.13032833984791128	-0.6279168914257476	-1.3040807471686	-0.999349046370405	-0.16330285859448992	-0.6168440832054393	0.8876918789473685	0.02880018657984637	4.168247368421053e-8	-0.2285445052631579
bandaru_2017_ras	Ras	123	R	0.020697791069996536	0.005850107846703287	-0.0856403692448921	-0.04935729940692295	0.4365567621047188	-0.06716110330052012	0.008678971680794388	-0.19691825884366457	-0.07561321984498859	-0.262927032630382	-0.11805029663075241	-0.18589788306189187	-0.0501862331001485	-0.2162899120850579	0	-0.1278019308737867	0.06010326307563232	-0.29920034688847696	-0.4961129575724259	-0.12950475548419121	-2.462180904926726	-1.180785200117616	-3.1249387366083	-1.54591772926891	-3.0222763947111524	-1.9118639112994487	-2.170696227168975	-2.8096683018297086	-1.3192113884933176	-1.68507994400758	-2.939302159646388	-2.4881166390211256	-1.668572703479257	-1.9262816496538773	0	-1.822463500070138	-2.4377071355435254	-2.688246138944246	-1.3156035215809796	-2.7328282715969863	-0.09143873515951283	-2.0625870228984127	1.351024405263158	0.5469444684210526	1.743513157894737	1.0848316842105263
bandaru_2017_ras	Ras	124	T	-0.1821351493311983	-0.1686057883098093	0.03734818197248046	0.03993799076609709	-1.1836330551698757	-0.068168288918608	-0.1522763619468366	-0.2741601395583713	-0.2470891424874206	-0.3302083508777569	0.022709590387015886	-0.5092066297846105	0.05313170326844566	-0.14336205995373996	-0.3841127513951859	-0.06274099239195548	0	-0.255547178384759	-0.46777844306846006	-0.35088081708361113	-0.3563006353606855	-2.218244625347531	-1.1357856695386703	-0.686027381139393	-1.5398541825082497	-1.4861168143889072	-1.6605485586935593	-0.9482688039401503	-0.9823407257162353	-1.5428753736965912	-1.7363639314118917	-1.2072582141652513	-1.702239488900866	-0.3035125562492564	-1.1880900195799011	-0.6752032823782701	0	-0.8609083924761773	-1.4094925379914167	-1.5710557099644256	-0.23133888411340797	-1.1605243451723715	0.022621589473684197	0.05578211299659473	0.44164668421052633	0.3446517989473684
bandaru_2017_ras	Ras	125	V	-0.11662555291659664	0.04850587796790034	-0.08257567998072111	-0.16555943796673991	-0.32509049431313436	-0.403819689036968	-0.279490104445198	-0.0849419448008906	-0.06436688071790769	-0.16039054662993266	-0.10299095897046494	-0.3872367844185121	-0.2356304501236834	-0.5049676681847923	-0.20248808158173903	-0.10666704644071552	-0.08093635127177563	0	-0.36930326043526224	-0.17940787110920825	-1.846185135655471	-3.8239087409443187	-2.2967086218813386	-3.8239087409443187	-1.7759851886271358	-3.8239087409443187	-3.8239087409443187	-1.2422245089880743	-3.6020599913279625	-1.384576047114056	-1.5368538632736504	-3.8239087409443187	-3.6020599913279625	-2.6478174818886373	-3.8239087409443187	-3.8239087409443187	-3.3467874862246565	0	-2.0338582672609675	-3.8239087409443187	-0.1901991462688171	-2.795319325556223	5.187696821052632	-0.05504511052631579	-0.1105069052631579	-0.07149794736842106
bandaru_2017_ras	Ras	126	E	-0.2409063425799848	-0.03455719722462629	-0.0802501002858339	0	-0.0980053059631097	-0.18091271746067514	-0.2766843211983242	0.1691059108059367	-0.15272188156093489	-0.20781568786574303	-0.09684622308132139	-0.040761420272835865	-0.06774065045034898	-0.22946163361493613	-0.4170415209828649	-0.11693748286643031	-0.08263928759002641	-0.1445740139880789	-0.2543392389898171	-0.4233179400126436	-1.0917831469106074	-1.8341623753098717	0	-0.14197439215049382	-1.6829818989518885	-0.9781907229776601	-2.279840696594043	-2.11069829749369	-1.4371126187061207	-1.5279753022997185	-2.0433514207947967	-1.0939344552447632	-1.145390361904205	-0.9916127698858412	-1.5551748004902524	-0.07486847224086156	-0.7776737890091885	-1.0744300904566237	-3.070581074285707	-2.122053048370812	-0.14882035275912994	-1.3516894867038574	1.8029484210526316	0.6948518368421053	0.7650103157894736	0.35015081
bandaru_2017_ras	Ras	127	S	-0.1901069155483036	-0.07502124053336558	-0.5013389384083103	0.03255675192824094	0.05352347704045615	-0.07730096811170724	0.04327595364597197	-0.005134410526031535	-0.12914281111262718	-0.12103358355145427	5.655149445336978e-4	-0.2461132570141422	-0.04330362852401665	-0.45920840222363773	-0.10294383717572833	0	-0.14441080185595026	-0.16058025430493375	-0.4209598211384638	-0.04172176712789043	-0.7714713226428181	-0.8151666660666466	-1.0642408962546883	-0.848783421143544	-0.754363970593797	-0.8916041269925379	-0.897737850505727	-0.8100887903071945	-0.7091865844391968	-0.6492675482838703	-0.5926940929817177	-0.9667773533297505	-0.9696026991432382	-0.6336704494808941	-0.6964799630927199	-0.2309551693964529	0	-0.7501903905981961	-1.479516467259208	-0.6202413841572988	-0.129419946979868	-0.7576019573334748	-0.5355818421052632	-0.03769649105263158	1.660531842105263	-0.5432048157894737
bandaru_2017_ras	Ras	128	R	0.8419696575892813	-0.058325425479768656	0.01649506520991771	-0.3256190041293862	-0.17177410611379115	-0.09529989563979041	-0.1999544563517747	-0.4046653081636888	-0.048496486014870964	-0.20657393640286442	0.050278757763438285	-0.087199510884664	-0.06236313980737406	-0.03271579936669679	0	-0.09777067501584256	0.037384474874173804	-0.07859189305407747	-0.2351842791671862	-0.4968868646908841	-0.5916752198295852	-2.4145392704914994	-1.0161482810085283	-0.40533126870467556	-2.0199966284162536	-0.9651710843441633	-1.2157394174339162	-1.8810742471742232	0	-1.4901257149952807	-2.1278437272517072	-0.6098600615323774	-1.1671718704606464	-0.26284712967332097	-0.08759193304020992	-0.684764590382273	-0.8281273438603172	-1.556737012541305	-1.106515653781514	-1.5338741295818008	-0.08276464124229246	-1.09825672922518	0.1865003347368421	-0.01007507047368421	0.36579649868955105	0.1288894894736842
bandaru_2017_ras	Ras	129	Q	-0.13681704679615278	-0.1021446063331248	-0.012446779715968269	-0.13695332072394542	-0.1175729762483675	-0.31977674660583727	-0.20164140683140674	-0.051753009088025256	-0.20996308842568742	-0.058938561614928504	0.013301673063819464	-0.14598210825232463	-0.4690819068502395	0	-0.20063122659284746	0.10115299870560385	-0.23095032637581056	-0.014736350530295329	0.16758424585345366	-0.10907536179810813	-1.232473100591618	-2.0021769192542744	-0.9342336123772512	-0.11353747668355603	-3.1870866433571443	-1.4083789617866809	-2.073143291050308	-1.9645702618154517	-1.1387643813659598	-1.8082696066371438	-1.7435227937583233	-1.9978339382434924	-2.449771646944906	0	-1.5178413045887236	-1.2273116453178585	-1.3772680348352808	-1.7110803943382735	-3.6020599913279625	-3.2596373105057563	-0.11182129525800963	-1.7374480657389983	0.3668017052631579	0.5356124473684211	0.5042701705263158	0.006604199473684211
bandaru_2017_ras	Ras	130	A	0	-0.2824597472358039	-0.35783785679944236	-0.5518131141613709	-0.02869300950474754	0.25729895268022496	-0.22035501794651824	-0.4712008056230134	-0.9093350031464849	0.03149473221098479	0.0834455319153299	-0.3376231432915882	-0.419614495729779	-0.5212891513268161	-0.7433881593356035	-0.3676893080605666	-0.5446110054532386	-0.256704367969055	-0.11645651254961245	-0.21073857438364071	0	-2.381951903287907	-2.9030899869919438	-2.838631997765025	-3.1870866433571443	-0.17551619975986624	-3.4559319556497243	-1.1466060225493342	-2.8096683018297086	-2.8096683018297086	-3.1249387366083	-2.978810700930062	-1.5236031732746698	-2.939302159646388	-2.939302159646388	-1.4887852988636119	-1.499626285646626	-1.0754622822245101	-3.6020599913279625	-3.2596373105057563	-0.29837850278553707	-2.306983970584732	8.21973994736842	-0.07697564736842105	0.15102794736842104	-1.2349084210526315
bandaru_2017_ras	Ras	131	Q	-0.38366201255000787	-0.19761888483968057	-0.13467241276389527	0.10372808906580301	0.02185995742289185	-0.1663455604204233	-0.26474810636658647	0.07381709945123212	-0.39165324438157384	-0.12774341647240842	-0.025260490580432643	-0.09883455933890678	-0.23556845169676435	0	-0.1739601916500771	-0.12196812750900428	-0.17840879596780693	-0.17820405577192558	-0.21658897775462008	-0.25213004031821007	-0.8759851211125924	-2.7328282715969863	-1.5909126305521648	-0.5973088357369614	-2.688246138944246	-1.2869296741443605	-0.6812064952067032	-2.211124884224583	-0.6233318141894706	-0.9840118946158697	-2.462180904926726	-1.2065588670223364	-2.057991946977687	0	-0.41663117010729495	-1.1665341398293076	-1.6152882570617175	-1.6957249495228717	-2.3716110699496884	-2.0888423912600236	-0.14739810912211984	-1.4676624728490795	0.24038856315789475	0.4451071052631579	0.5008318052631578	0.2138249210526316
bandaru_2017_ras	Ras	132	D	0.0028637556799901735	-0.1578577396882489	0	0.22021551776963041	0	-0.17996650135908054	-0.05474074703608819	-0.6093798571432357	-0.16897541423096313	-0.17038916485441316	0	-0.5765487540268713	-0.549545831868462	-0.173764396114573	-0.07410450921882653	-0.2743407052040511	-0.6051521004486113	-0.7856422204344494	-0.5075903310983775	-0.4582654432344267	-0.6562960682167887	-3.0222763947111524	0	-0.1969869657419721	-3.0222763947111524	-1.283579266153445	-1.837137006678074	-2.4881166390211256	-1.5994620106080537	-2.279840696594043	-2.0385789059335515	-1.4782083503608765	-1.290306130272208	-1.0156977680200967	-1.748361779551788	-0.8478646031381241	-1.6746896282889387	-2.305394801066431	-3.4559319556497243	-3.1870866433571443	-0.2561592221255529	-1.7714046004037345	-0.015939594736842116	-0.10492385789473684	-0.10835583320932579	-0.32751958868421055
bandaru_2017_ras	Ras	133	L	-0.1520438382963591	-0.4106079228057717	-0.6279033746617568	-0.8373587386314207	-0.159181172001536	-0.7050390809311892	-0.08850657699599004	-0.04269872496334514	-0.4232616378610642	0	0.15031342215286053	-0.33347005957833886	-0.8497860848712973	-0.11916089362694575	-0.42604556651397407	-0.3907662535125751	-0.1598166918969029	-0.16078375947673326	0.023544238119755253	-0.3855814846814567	-1.220042948753094	-3.1249387366083	-3.3467874862246565	-3.1249387366083	-1.750801642608887	-3.2596373105057563	-3.070581074285707	-1.2545348313292728	-1.514988785421427	0	-1.4717262228329562	-3.1870866433571443	-3.070581074285707	-3.1249387366083	-3.1249387366083	-1.5926090955292684	-1.6152882570617175	-0.8593348600232642	-3.3467874862246565	-2.218244625347531	-0.30490771005170203	-2.2639393645112125	1.7629122105263157	-0.07512719315789473	-0.26107758092389316	0.43399006842105264
bandaru_2017_ras	Ras	134	A	0	-0.6716359065450356	-0.41281102870125197	-0.5095154786978826	-0.4962210877532368	-0.7531298795304442	-0.6352843449868214	-0.7307157978910148	-0.19849117921371848	-0.490074067164721	-0.698266827228061	-0.9728056458005067	-0.993251645719892	-0.5482316875772687	-0.4210786217397051	-0.30661334672301255	-0.6324671945974252	-0.3730194151691688	-0.28330016236262845	-0.6448768178287329	0	-3.4559319556497243	-3.6020599913279625	-3.4559319556497243	-3.8239087409443187	-1.4394955848049433	-3.8239087409443187	-3.8239087409443187	-3.4559319556497243	-1.941194513324093	-3.8239087409443187	-3.6020599913279625	-3.070581074285707	-3.6020599913279625	-3.6020599913279625	-1.2576677176428517	-2.211124884224583	-1.7918274733328783	-4.301029995663981	-3.8239087409443187	-0.5385895067615264	-2.9954250390130825	7.191128421052632	0.04006508421052632	-0.21138646566113578	-1.2247967368421053
bandaru_2017_ras	Ras	135	R	-0.015291005231869768	0.1310780855879805	-0.10520690816180005	-0.4223127536320886	-0.41048479097912216	-0.3642459712886224	-0.043656716516286505	-0.27913887849148983	-0.16599155876626998	-0.07099519959728072	-0.2977461557870606	-0.017430008782345418	-0.8408056357610306	-0.04217407373374114	0	-0.15133860194739007	-0.024192837635954798	-0.15151703670583025	-0.25465723105440613	-0.02709376600374841	-1.4335625078049297	-1.8877302315827293	-1.0896424427271225	-1.0193150256366854	-2.9030899869919438	-1.5309147008768795	-1.1646265475299913	-1.7945249632591092	-0.07347749228411653	-1.240709966975696	-2.6289321377282637	-0.9134622162467926	-2.218244625347531	-1.0672726326984707	0	-1.4503837604809147	-1.6808939406902237	-1.919012953089113	-1.180785200117616	-3.0222763947111524	-0.17766005222441786	-1.510942886338964	0.5985606315789473	0.015353262157894733	0.5993711526315789	0.2694759210526316
bandaru_2017_ras	Ras	136	S	-0.048730378318689226	0.038574568194030136	-0.43940157219559434	-0.32592839143764324	-0.14697773046814253	-0.14868873056304832	-0.11407695221686712	0.06191542576613115	-0.06308858231275294	-0.36337661233283053	0.017874587178843656	-0.16566807940244518	-0.6794583702021595	-0.05528288683388902	-0.13153120392146878	0	-0.07284015810338608	-0.1488245985016243	-0.4469623500912207	-0.07358348644354945	-1.1229167433493494	-2.2403321553103694	-1.6625407387093438	-1.1527358982292355	-2.939302159646388	-1.4028535121663046	-1.1369747037705296	-2.515700160653214	-1.7759851886271358	-1.283579266153445	-2.122053048370812	-0.9643701722095611	-2.381951903287907	-0.7563419733613037	-1.7607005208731075	0	-1.2794272796357389	-2.341988603342888	-3.3467874862246565	-2.2967086218813386	-0.16530277511031533	-1.7241625067901314	-0.46898868421052636	-0.15174611947368422	-0.16621798315648842	-0.45533235263157895
bandaru_2017_ras	Ras	137	Y	-0.294261623638809	-0.07859189305407747	-0.36493656118438317	-1.4346313785540572	-0.09549261323775364	-0.17532581229400254	-0.25401732938027194	-0.12156537331953858	-0.29978677011789134	0.08374153914088897	0.06422481745615174	-0.7482199739457519	-0.7657687643116847	-0.12380701208415341	-0.33293557711855465	-0.5644049103395882	-0.3721588893893037	-0.118707855976142	-0.14844999010763785	0	-2.54515513999149	-1.492819022739759	-2.9030899869919438	-2.8096683018297086	-0.22984783967390054	-2.7328282715969863	-1.5023793502187124	-2.0065637695023884	-2.7825160557860937	-1.4590451910738673	-1.631713115097869	-1.6585654754218597	-2.939302159646388	-2.7825160557860937	-2.709965388637482	-1.6225116166238671	-1.6914355864387611	-2.54515513999149	-1.837137006678074	0	-0.307254798572828	-1.9941107236863367	2.766671105263158	0.13619482947368422	1.417004947368421	1.102321247368421
bandaru_2017_ras	Ras	138	G	-0.35437061946837334	-0.9295804016186843	-0.20228310258256538	-0.7551885574838367	-0.6153778060817066	0	-1.4574621589406316	-0.5810854221776292	-0.4978225124163185	-0.3956623035321026	-0.23717984849629672	-0.2216715341484535	-0.6769771732967447	-0.6806242018084547	-0.40387143389949626	-0.23542488088619964	-0.33403912391315066	-0.5061076234987903	-1.6256102825000867	-1.4312925749425485	-1.6298571529488979	-3.6020599913279625	-1.6665527255032495	-2.449771646944906	-3.6020599913279625	0	-2.024568191490737	-3.1249387366083	-1.7785857621576613	-2.939302159646388	-2.449771646944906	-0.8805791365579131	-2.978810700930062	-1.9262816496538773	-1.2243895519936394	-1.3690638809358084	-1.9154237220656691	-2.6478174818886373	-3.8239087409443187	-3.6020599913279625	-0.6070815780846035	-2.281790143059943	3.1567705263157895	-0.21305994789473684	-0.1903847378967	-0.6036578947368421
bandaru_2017_ras	Ras	139	I	-0.18988032797476975	-0.18539225337540227	-0.4109270363962097	-0.6350974536408771	-0.7149557022500234	-0.7439360464223774	-0.705855664671467	0	-0.25401732938027194	-0.1697352445046489	-0.4368612872653416	-0.2825108572547089	-0.66134379445939	-0.4523277243982992	-0.46054727444144045	-0.4737958175336491	-0.5008448067746532	-0.11659241880901584	-0.7000433389085009	-0.8547328205298719	-1.553618187777558	-0.2707136896753958	-3.1870866433571443	-2.7569619513137056	-1.5121548798885645	-3.4559319556497243	-3.3467874862246565	0	-2.7328282715969863	-1.2136035386276958	-1.2860896458710447	-3.0222763947111524	-2.6289321377282637	-2.9030899869919438	-2.939302159646388	-2.183758700008217	-1.5926090955292684	-0.554940952607781	-3.4559319556497243	-3.070581074285707	-0.4474698599495459	-2.183359935357046	2.5940725263157893	-0.11448756736842104	-0.4813402634214253	0.5845218052631579
bandaru_2017_ras	Ras	140	P	-0.31412046460467496	-0.3978315897413025	-0.5617868085738974	-0.08338805555252239	-0.5482316875772687	-0.24310527079935368	-0.03098421772102571	-0.2937249601627888	-0.4288471777018037	-0.21788037004458385	-0.6487163891815346	-0.20639624373670695	0	-0.21908138712943726	-0.3300419561332898	-0.20222656080531087	-0.17415351715717853	-0.32447460444279896	-0.8314486547318873	-0.38537752515736473	-1.7246886454581882	-3.8239087409443187	-3.1249387366083	-2.0530567293021744	-3.6020599913279625	-3.0222763947111524	-1.8341623753098717	-3.2596373105057563	-0.8343106239823825	-2.1051303432547477	-2.3615107430453626	-2.9030899869919438	0	-1.501000636419847	-1.3472703039307523	-1.3058337040668018	-1.7838340977140068	-3.1249387366083	-3.8239087409443187	-3.3467874862246565	-0.32209087204773656	-2.3441172163675423	5.73049947368421	0.09150125736842105	-0.16334517934186002	-0.7412071894736842
bandaru_2017_ras	Ras	141	Y	-0.99004785734577	-0.3646621272050703	-0.5994084568731911	-1.0570911234577751	-0.26482491176446943	-0.8952403611489068	-0.5794924834523397	-0.41720550541427476	-1.3392116599393278	-0.16049926471359563	-1.4612483292722138	-0.42550664899710133	-1.1596819718577074	-0.604206103220488	-0.6280049909049236	-0.7382881636290258	-1.340854184835477	-0.23160551690909154	-0.5499594493663432	0	-1.9645702618154517	-1.5841922723644568	-3.1249387366083	-2.425968732272281	0	-2.9030899869919438	-1.7155692661554804	-1.5178413045887236	-2.978810700930062	-1.3941564609419108	-2.0065637695023884	-2.3615107430453626	-3.1249387366083	-2.978810700930062	-2.9030899869919438	-2.838631997765025	-2.838631997765025	-1.7891466346851068	-1.8810742471742232	-0.33110180623586516	-0.6903519555153547	-2.133131917168596	2.8328906315789473	0.0895063752631579	1.2665591210526315	1.2680461578947368
bandaru_2017_ras	Ras	142	I	-0.3648281415550493	-0.34214784733836673	-1.1811618897313665	-0.23446657541090984	-0.4893838501421625	-0.7896594983245816	-0.33324627444675425	0	-0.350177460012161	-0.1305426400518351	-0.616101437521017	-0.5353608403838813	-0.9292656792364803	-0.3496654279096911	-0.4299894844669247	-0.38092224202192837	-0.45949204859699644	0.15220729955366194	-0.811020160224775	-0.294997229928201	-1.9978339382434924	-3.0222763947111524	-3.4559319556497243	-2.279840696594043	-1.6243363860391147	-3.6020599913279625	-3.3467874862246565	0	-1.8523236757589012	-0.7383803234520645	-0.8628041880594518	-3.3467874862246565	-2.978810700930062	-1.678815972697686	-3.2596373105057563	-1.894489815230026	-1.3311483519174812	-0.509830749165106	-3.6020599913279625	-3.1870866433571443	-0.443511071387471	-2.2285621028708222	2.0676135789473684	0.025602936842105267	-0.36782220816038524	0.5714392842105264
bandaru_2017_ras	Ras	143	E	-0.3636022807643109	-0.3911719820506226	-0.20316839260260047	0	-0.7918467598669984	-0.486049441286565	-0.40141050243992416	-0.3906157784305625	-0.12015543688617794	-0.5913653473968037	-0.17010874807545723	-0.35783785679944236	-0.3183830243622676	-0.03955042065592806	-0.48698443276515185	-0.6327848592619502	-0.46793090875335386	-0.636741001171716	0	-0.9337265882908119	-3.1870866433571443	-4.301029995663981	-1.5065419490048115	0	-3.8239087409443187	-3.6020599913279625	-3.8239087409443187	-3.8239087409443187	-1.9935339577507682	-3.8239087409443187	-3.8239087409443187	-3.6020599913279625	-3.4559319556497243	-1.5192746210115122	-2.0996328713435295	-3.4559319556497243	-3.6020599913279625	-3.8239087409443187	-4.301029995663981	-3.8239087409443187	-0.3891716880930322	-3.1696767552844647	1.8344396315789473	2.3227894736842233e-4	2.5119026315789474	0.789624
bandaru_2017_ras	Ras	144	T	-0.18808129782387334	0.02441685783995392	-1.014811951612907	-1.4992351787205787	-0.6876242340244587	-0.3619214886061355	-0.9979096668823378	-0.031528885730527846	-1.1345425389919812	-0.015101390327842103	-0.14053241066034852	-0.31592460301582576	-0.716978835058812	-0.36155964716193556	-0.9622171028570038	-0.38481216086659364	0	0.14022698861442212	-0.7995775543215636	-0.5087162799514798	-1.5630426693305504	-3.6020599913279625	-3.2596373105057563	-3.4559319556497243	-3.8239087409443187	-2.057991946977687	-3.8239087409443187	-1.678815972697686	-3.3467874862246565	-3.4559319556497243	-3.6020599913279625	-1.6767478998283127	-3.2596373105057563	-1.929962133392245	-2.0154726866562074	-1.180127178049454	0	-3.2596373105057563	-3.8239087409443187	-3.8239087409443187	-0.49782156900799146	-2.7319739381203356	6.027417578947368	-0.03822943157894737	1.0215306094736842	-0.48551210526315786
bandaru_2017_ras	Ras	145	S	-0.24143053525567626	0.1604587368931241	0.17356031135544622	-0.155795391923905	-0.4483041630727043	-0.07291405209440693	-0.11596644567202538	-0.22599771286284756	-0.2563392543619464	-0.5503255817115131	-0.12655499368935366	-0.03829640200244195	-1.3595049062347957	0.16500833556950226	-0.33824755365441433	0	-0.09670910757588837	-0.00955594244547769	-0.8762253991109352	-0.37761246313350344	-1.9118639112994487	-3.6020599913279625	-3.6020599913279625	-3.6020599913279625	-3.8239087409443187	-3.1249387366083	-3.8239087409443187	-3.6020599913279625	-3.6020599913279625	-3.6020599913279625	-3.8239087409443187	-3.3467874862246565	-1.8282735463467688	-2.381951903287907	-3.6020599913279625	0	-1.9566377219788704	-3.4559319556497243	-4.301029995663981	-3.8239087409443187	-0.23953762604918813	-3.1408735080066332	4.607360315789474	0.37760638421052634	1.0925965263157895	-1.1516426315789474
bandaru_2017_ras	Ras	146	A	0	-0.06408809813686075	-0.7145655999253261	-1.683472325634753	-0.9543466328185544	-0.016806416748731633	-0.7755805990245831	-0.9871323804604168	-0.47565105152935067	-0.6782267395014382	-0.26714211684003697	-0.02344698406092574	-0.3204166771240184	-0.5498898628591921	-1.2241590010905372	0.06688816038911308	-0.39220738744068007	-0.12031816823206161	-0.7809824527501467	-1.0474079344255733	0	-3.4559319556497243	-3.4559319556497243	-2.0291883891274822	-3.8239087409443187	-1.9154237220656691	-3.8239087409443187	-3.8239087409443187	-3.4559319556497243	-3.4559319556497243	-3.8239087409443187	-2.3615107430453626	-3.1249387366083	-3.6020599913279625	-3.6020599913279625	-2.8096683018297086	-1.7178312216953584	-1.4503837604809147	-4.301029995663981	-3.8239087409443187	-0.5504476134107037	-2.9928683190246597	3.714152894736842	-0.1294578436842105	-0.40348970526315786	-1.2141553684210526
bandaru_2017_ras	Ras	147	K	0.06809100771940058	0.015858623566185198	0.08079265422420373	-0.06652198974644757	0.3396276847827864	0.09244530290958292	0.018227105478612424	0.08409437115795666	0	0.0654103402564638	0.06889062456779932	0.1011960736481077	-0.06489975376638182	-0.01816729933169947	-0.19111361335039598	0.07458559015805696	-0.042932255285306385	0.032911584769204145	0.14069571719875307	-0.26185127135285075	-1.8027194418743806	-1.9566377219788704	-3.8239087409443187	-3.2596373105057563	-3.8239087409443187	-3.1249387366083	-3.4559319556497243	-3.4559319556497243	0	-3.3467874862246565	-3.6020599913279625	-3.4559319556497243	-3.2596373105057563	-3.070581074285707	-2.0021769192542744	-3.1249387366083	-3.2596373105057563	-1.9726503922252434	-3.8239087409443187	-3.6020599913279625	0.026867024880201547	-2.961199225650753	0.1982381105263158	-0.006156468727556261	-0.2179403610526316	0.08364347368421053
bandaru_2017_ras	Ras	148	T	-0.2795308356129485	0.04489757932910582	0.028201272013977617	0.029573389498698085	-0.21358676972838395	-0.03294593508836676	-0.17857333499674416	-0.053690711368600666	-0.29726590935117864	-0.12265216376480362	-0.1962836931939448	-0.13336978029197288	-0.4457741521061678	-0.12156537331953858	-0.22439250520658666	-0.15392378201591464	0	-0.42225396120252695	-0.23685299438673657	-0.286554669184575	-1.0567528748621384	-1.750801642608887	-2.073143291050308	-1.6914355864387611	-1.5775743236287953	-2.2479515521805613	-2.0338582672609675	-1.4901257149952807	-0.9199149149541307	-1.63921731012672	-1.8777841217271733	-1.7918274733328783	-1.558304864359283	-0.7145552170925846	-1.8712777156615732	-0.682668064554103	0	-2.305394801066431	-3.1249387366083	-2.4881166390211256	-0.16482721649886042	-1.6447821555765	-0.23748523684210526	-0.1896628789473684	0.9591287684210527	0.018496431578947366
bandaru_2017_ras	Ras	149	R	-0.6970829238725281	-0.07264234085663478	0.07522780805860735	-0.18622797152234288	0.036417300963445864	-0.09375778219055841	0.787943358214353	-0.05149124209505852	-0.12863562479603277	0.0177172195872924	0.1482777321593928	-0.13546111577951891	-0.2913155354264127	0.008742789710522668	0	-0.23850999198495135	-0.05753516282019426	-0.028557478029747584	0.17961200661929091	-0.00994944224924428	-2.8096683018297086	-1.4982562703720055	-3.3467874862246565	-2.1904402853647325	-3.4559319556497243	-1.230992129056226	-2.869666231504994	-3.1870866433571443	-1.4443011052810986	-1.6064247967304124	-3.2596373105057563	-2.1337126609158052	-2.9030899869919438	-1.9726503922252434	0	-2.40340290437354	-2.341988603342888	-3.070581074285707	-3.6020599913279625	-3.1249387366083	-0.03686141981551598	-2.4225808432973923	1.1828914421052632	0.9604687894736842	1.8238453157894738	1.3100997368421052
bandaru_2017_ras	Ras	150	Q	-0.0736180709061128	-0.023095243235651874	-0.1574392676031353	-0.04941348783053486	-0.513071060713459	-0.12114656168541839	-0.01137092362249035	-0.42245772872587245	-0.42271751943470726	-0.10437060309966271	-0.7146867162814113	-0.3420312764841272	-0.3987015964693515	0	-0.41004519649488996	-0.10245279706638813	-0.2845393719941133	-0.2686721815133458	-0.2665167928895395	-0.745140580870656	-0.14149287926696028	-0.7684029944350901	-0.4024693507242691	-0.22174018956532163	-0.19637220465518485	-0.38106329418059404	-0.27347654161376045	-0.16893047374747686	-0.21045454044177947	-0.14883341332977193	-0.46565654319397237	-0.3594688754279104	-0.5342454801661223	0	-0.2885724174632076	-0.21243326740123517	-0.23901239680686892	-0.22152315083921362	-0.7839661221813266	-0.05940881487255724	-0.27157434884604337	-0.30387614751563113	0.1557806105263158	-0.12856362	0.863159052631579	-0.0686167
bandaru_2017_ras	Ras	151	G	-0.07529160986274332	0.05995738814342504	-0.10353468645699107	-0.06870809648285434	-0.2689832248070005	0	-0.033109170370025066	-0.11933838395352621	-0.17619346835050834	-0.17591738873905066	-0.1528393696044876	-0.35471886068765957	-0.20871442596807566	0.1266480744239655	-0.3566914951059443	-0.11361682199413925	0.07421405857739599	-0.22470880491948989	-0.23474899561867432	-0.12095466284989649	-1.3963144503853002	-2.6675615400843946	-2.078313524516398	-2.332547047110046	-2.7328282715969863	0	-1.2361977759254072	-2.7825160557860937	-2.068033885271827	-1.4730149314400043	-2.869666231504994	-0.27421083642275446	-1.894489815230026	-2.3615107430453626	-0.9379824011428878	-1.6411137955941308	-2.2557070168773237	-2.1163385648463824	-3.1249387366083	-2.560667306169737	-0.12636249723131399	-1.9401976464779178	4.076375789473684	-0.3527907736842105	-0.33994500055210525	-1.2630086842105264
bandaru_2017_ras	Ras	152	V	-0.08748633427147379	-0.4996804523676932	-0.3598141695138625	-0.8026679972516388	-0.04540697784556351	-0.13910422823246268	0.09898679922340788	0.01833430689423559	-0.3947249059613163	0.06814276673284514	-0.255677902110096	-0.20268738055321792	-0.07351878447623132	-0.28302985450866003	-0.7901995433058028	-0.18175617260299895	-0.1938983126245507	0	-0.47610937487953814	-0.021592782693680274	-2.7825160557860937	-2.5016894462103996	-4.301029995663981	-4.301029995663981	-2.3233063903751336	-2.7825160557860937	-4.301029995663981	-1.637329070274333	-3.8239087409443187	-1.5960220363306452	-2.838631997765025	-3.8239087409443187	-4.301029995663981	-4.301029995663981	-2.593459819566045	-2.5016894462103996	-3.6020599913279625	0	-4.301029995663981	-3.8239087409443187	-0.23109456501741493	-3.1218563253224487	6.3455672052631575	0.022733347368421048	-0.18245442842105264	-0.06791868421052631
bandaru_2017_ras	Ras	153	E	-0.02591054222523483	-0.13021392223673262	-0.22361050110728703	0	-0.12584509039796263	-0.21218393552767734	-0.07767616539729828	0.0972060809382313	-0.28140117446228413	-0.04832009820000866	-0.147836904800952	-0.5576217257167444	-0.05624400170066084	-0.17852549693751288	-0.10420271989704684	-0.10892573086807948	-0.0630752901566837	-0.13802696321737187	-0.18717059485819978	-0.3522491812728285	-2.6675615400843946	-3.8239087409443187	-0.1404114232645074	0	-3.6020599913279625	-2.0021769192542744	-2.0291883891274822	-3.6020599913279625	-1.3032069149182557	-3.2596373105057563	-3.6020599913279625	-1.556737012541305	-2.869666231504994	-2.170696227168975	-2.218244625347531	-2.688246138944246	-2.9030899869919438	-3.3467874862246565	-3.8239087409443187	-3.3467874862246565	-0.14609169790211674	-2.547821757398775	1.912553	0.7010766315789474	0.42740215789473684	0.2265241584210526
bandaru_2017_ras	Ras	154	D	-0.2985420124643781	-0.1464732165135924	0	-0.11667252320265759	-0.7009841646604527	-0.23755088010039319	-0.17215684689656913	-0.11095298230756256	-0.08717041860176004	-0.27597587886313213	-0.15223697752909607	-0.235174254181257	-0.575837703113149	-0.043656716516286505	-0.1291454976424424	-0.2443186059293908	-0.21911305340366272	-0.16035639930292622	-0.6509264683527526	-0.2850643605558627	-1.9262816496538773	-3.6020599913279625	0	-0.3745332063907609	-3.6020599913279625	-2.8096683018297086	-2.048176964684088	-3.1249387366083	-1.256098449514821	-2.9030899869919438	-1.5192746210115122	-0.9387360576997501	-2.9030899869919438	-1.3274403722367243	-2.0338582672609675	-1.6625407387093438	-2.2403321553103694	-2.939302159646388	-3.8239087409443187	-3.6020599913279625	-0.24211544800686619	-2.2318725184734354	0.12298801052631579	-0.05528107789473684	-0.08286950820421002	-0.3815502263157895
bandaru_2017_ras	Ras	155	A	0	-0.18421515897634377	-0.924443882874566	-0.5702699463625313	-1.9398524818972447	-0.4299493195505936	-0.7269227038020203	0.04470453071758075	-0.5395211499118938	0.08028152497189553	-0.08029068076712229	-0.7939183984892113	-0.12662513477414342	-0.9029716129027778	-1.1082374484515303	-0.2130562534839831	-0.6448768178287329	0.07906724088927027	-1.3778196951400354	-0.6212465117435352	0	-1.3941564609419108	-3.4559319556497243	-3.3467874862246565	-3.6020599913279625	-2.0021769192542744	-3.8239087409443187	-2.305394801066431	-3.3467874862246565	-3.3467874862246565	-3.6020599913279625	-3.4559319556497243	-1.6625407387093438	-3.4559319556497243	-3.4559319556497243	-1.333950261519484	-1.6261688549261697	-1.5221555236612416	-3.8239087409443187	-3.8239087409443187	-0.5490081950188759	-2.71932400234203	8.718271052631579	-0.088875	-0.1908659899410526	-1.1063060526315789
bandaru_2017_ras	Ras	156	F	-0.7089377799706327	-0.3337774970826738	-1.0736381998797302	-0.7741087069766088	0	-0.9572594989760826	-2.0246600000519246	-0.04889423603530694	-0.7360338193906785	-0.18817377182209905	-0.009166116636278789	-0.9470175737859607	-0.8437187632961645	-1.0133440076273144	-0.8709251251195114	-1.2810164482754216	-0.7564116447176127	-0.11518246742635366	-0.1575542586153581	-0.10100718991353293	-3.6020599913279625	-3.8239087409443187	-4.301029995663981	-4.301029995663981	0	-4.301029995663981	-4.301029995663981	-3.1870866433571443	-4.301029995663981	-1.7607005208731075	-1.8401321529074333	-4.301029995663981	-3.8239087409443187	-4.301029995663981	-4.301029995663981	-3.8239087409443187	-3.8239087409443187	-1.6706021206389574	-3.1870866433571443	-2.170696227168975	-0.6470413552799623	-3.3561119614359924	3.7630402631578947	-0.06358603789473684	-0.16541248931921052	0.9917161052631579
bandaru_2017_ras	Ras	157	Y	0.038036367571278956	-0.05038006257999673	0.024504378453241535	0.03914370907133083	-0.60031965972836	-0.05031711189939885	0.004806586125036502	0.03769660422533838	-0.35915149426481785	0.008366832180445809	0.09334718380703086	0	-0.5463870480984653	0.01172968538864244	0.01908625785652762	0.10396869843813945	-0.02438129379802083	-0.05019537541749488	-0.10930225700102623	0	-2.2716462179787715	-1.5977386175453199	-3.070581074285707	-2.978810700930062	-0.7183985561743448	-2.9030899869919438	-0.9950341128931766	-2.1337126609158052	-2.939302159646388	-1.5678327305574118	-3.070581074285707	-2.9030899869919438	-3.070581074285707	-1.9767475403662884	-2.869666231504994	-1.5841922723644568	-2.024568191490737	-1.8777841217271733	-3.1249387366083	0	-0.07048739998352842	-2.183914802377212	1.945558	0.09000250578947369	-0.1957232515556817	1.0666682157894736
bandaru_2017_ras	Ras	158	T	0.0213957874964748	-0.13064644544380608	-0.4413980772144311	-0.26493612688910234	-0.13125983871604205	-0.48149016018710394	0.03384501194524919	-0.35883264795293407	-0.13974639504662892	-0.03582843936063977	-0.13349311386955479	-0.12453483105940095	-0.5077393620144518	-0.03366962462477652	-0.1538286282930558	-0.12513372723215466	0	-0.23641538554812774	-0.2403821696565776	-0.03193619198134799	-0.8631209601244828	-2.54515513999149	-0.6543322643646468	-0.7429216940334316	-2.576754126063192	-1.1115396819646137	-1.5192746210115122	-2.010995384301463	-0.8234746634650001	-1.5841922723644568	-1.6526699846830495	-0.9451954997790453	-1.846185135655471	-1.0103277523761267	-1.5662301660751343	-0.8672601617391155	0	-1.8312079796858183	-3.0222763947111524	-2.688246138944246	-0.1758015182824206	-1.4930680010666724	1.5437662631578948	0.39884246842105264	0.8307998421052631	-0.2651047894736842
bandaru_2017_ras	Ras	159	L	-0.39697525215066326	-0.30149293878367694	-1.0814405732393002	-1.0368553949070678	-0.9296957683827175	-0.8136595652640681	-1.1415062850867943	0.6737161483798692	-0.5878186740482534	0	-0.2508376959172626	-1.7582473539648187	-0.8447366773524457	-0.33564701987512197	-1.5141111158791893	-0.8152533545069955	-0.855922462573836	-0.35198598997933384	-0.23232317014874265	-1.3104099031475407	-3.4559319556497243	-3.8239087409443187	-4.301029995663981	-3.8239087409443187	-1.6625407387093438	-3.8239087409443187	-3.8239087409443187	-1.2369465597003853	-3.8239087409443187	0	-2.978810700930062	-3.8239087409443187	-3.8239087409443187	-3.6020599913279625	-3.8239087409443187	-3.8239087409443187	-3.6020599913279625	-1.067779986122881	-3.8239087409443187	-3.8239087409443187	-0.6942601523413979	-3.1985078034909904	7.62625947368421	0.07726878000000001	-0.17723926325929096	0.3643180421052632
bandaru_2017_ras	Ras	160	V	-0.3654287128492008	-0.13870551730956707	-0.9150383526131294	-1.486574822917999	-0.5821583072325047	-0.8540769098306947	-0.8428775111291097	-0.06926308742376391	-0.6803535585249308	-0.0292480358457795	0.6915466641747536	-0.8760128437175354	-1.2300457990672733	-0.7375354030985786	-0.9089201785476285	-0.9109045657557849	-0.3806461409105947	0	-0.07891705607192831	-0.5854337607138149	-2.709965388637482	-3.3467874862246565	-3.8239087409443187	-1.4406919890929875	-3.3467874862246565	-4.301029995663981	-3.8239087409443187	-2.40340290437354	-2.305394801066431	-2.122053048370812	-2.5016894462103996	-3.6020599913279625	-3.3467874862246565	-3.4559319556497243	-3.6020599913279625	-1.8312079796858183	-2.838631997765025	0	-1.9685915357483759	-3.8239087409443187	-0.5490296949692532	-2.829739985321371	5.057998578947369	0.024110327368421055	-0.14533487368421052	-0.06643304210526314
bandaru_2017_ras	Ras	161	R	0.022810380889958612	-0.15707467746945666	-0.5208626929129306	-0.32153568723383014	-0.6238995956013665	-0.2836246574674588	-0.06855403030318401	-0.6426764026440583	-0.022207591721986875	-0.5509470256305821	-0.15268678975909927	-0.10145287701683886	-1.3053368864987633	-0.004015784292483603	0	-0.16987308917188543	-0.10673750729069138	-0.22694822638695783	-0.16253338315039936	-0.0533434910789102	-3.0222763947111524	-1.7223907856959089	-3.6020599913279625	-2.9030899869919438	-1.8082696066371438	-3.1870866433571443	-1.4968905633286307	-3.3467874862246565	-1.7838340977140068	-1.58922276662279	-2.0065637695023884	-3.070581074285707	-3.1249387366083	-1.7223907856959089	0	-3.1249387366083	-3.0222763947111524	-3.2596373105057563	-3.8239087409443187	-3.3467874862246565	-0.2725750007370462	-2.5481965678848915	1.3349473842105264	0.08096997368421052	2.2667766315789475	1.2410112105263158
bandaru_2017_ras	Ras	162	E	-0.1347824532197413	-0.3318717978397413	-0.33001656502832655	0	-0.19482101551705577	-0.29238557842725593	-0.17542251545930318	-0.007113496238480617	0.15478242621192037	-0.07073200873778734	-0.07482487191890543	-0.018788032577119577	-0.8897877292772789	-0.2322973636679715	-0.04802169483268538	-0.1441779457143711	-0.30739529984947633	-0.20599112460616534	-0.21210350530328106	-0.1693316019161052	-1.7316560860489354	-3.8239087409443187	-1.392009141452825	0	-2.4377071355435254	-3.0222763947111524	-3.4559319556497243	-2.2254830342714507	-1.219322725566632	-2.2328441339178196	-3.4559319556497243	-2.40340290437354	-3.1870866433571443	-2.1972262747080245	-1.8877302315827293	-1.6011922697967353	-2.0433514207947967	-3.1249387366083	-4.301029995663981	-2.576754126063192	-0.18425410869595657	-2.4159891953352277	0.2969492105263158	0.625264552631579	0.4743192315789474	0.10965980526315788
bandaru_2017_ras	Ras	163	I	-0.6563224457883607	-0.11090109663757017	-0.694955436995193	-0.8941415856356679	-0.06641173770449597	-0.682097705829338	-0.2697006214368041	0	-0.12570347891948128	0.07867680857414469	-0.04234569150315452	-0.7743650313411004	-1.00129208799449	-0.45038855107220105	-0.20777210289345174	-0.48411575916007316	-0.2695713356037465	-0.1938042459670591	-0.527971267682484	-1.1475535808763138	-2.8096683018297086	-1.8195873671616762	-3.8239087409443187	-3.6020599913279625	-3.6020599913279625	-3.8239087409443187	-3.8239087409443187	0	-3.4559319556497243	-2.869666231504994	-3.3467874862246565	-3.6020599913279625	-3.3467874862246565	-3.6020599913279625	-3.6020599913279625	-1.283579266153445	-1.8027194418743806	-1.5294425147827257	-4.301029995663981	-3.8239087409443187	-0.42603684772334205	-2.9935567483743517	4.779573210526316	0.08649796210526316	-0.2740110891053694	0.3654945
bandaru_2017_ras	Ras	164	R	-0.23978592249287323	-0.11943309491912651	-0.1876040270055069	-0.06729494547812888	-0.1679359427841352	-0.20014261496813898	-5.800733674052802e-4	-0.024074369814190623	-0.06510518580503873	0.0036246490597512276	-0.07408614895258522	-0.021218438327113148	-0.4640994272030375	-0.1960151615054635	0	-0.16288379207604556	-0.19000241658923497	-0.3306322342998013	-0.1859677911491328	-0.2144008062937778	-1.390939450069913	-1.631713115097869	-3.6020599913279625	-2.8096683018297086	-3.6020599913279625	-3.070581074285707	-2.3925449767853313	-2.1051303432547477	-1.392009141452825	-1.8843894883257002	-3.3467874862246565	-1.6546262694409115	-3.0222763947111524	-1.192126867996668	0	-3.0222763947111524	-2.9030899869919438	-3.1870866433571443	-3.6020599913279625	-3.2596373105057563	-0.14538188719854925	-2.4535531609512535	1.5143586842105263	0.2593222473684211	1.383305947368421	2.0006552631578947
bandaru_2017_ras	Ras	165	Q	-0.23166851075453285	-0.37966753874177583	0.09196352960784109	-0.017032122371673196	-0.18283428363089357	0.7635934821654162	-0.23721871359282948	-0.24429477008605177	-0.07473369996909549	-0.4966703765619342	-0.40486553518267016	-0.0018641901960810827	-0.24933176114524203	0	0.025203331572226862	-0.012608129268326902	-0.19890302547626107	-0.4573887326410298	-0.5176182036365767	-0.19327532909437292	-1.3856301604517114	-3.1870866433571443	-1.505149978319906	-1.1558335895497993	-3.1870866433571443	-2.381951903287907	-2.0530567293021744	-2.688246138944246	0	-1.8585502265995326	-2.024568191490737	-1.3952341152961127	-2.183758700008217	-0.07101558605972498	-0.20235166608754157	-2.1051303432547477	-1.4371126187061207	-2.5016894462103996	-2.1396619934290064	-3.2596373105057563	-0.15096072895019313	-1.8361375992108964	0.3566161789473684	0.5460447789473685	0.33526408736842106	-0.051321068421052635
bandaru_2017_ras	Ras	166	H	0.045427129834714926	0.02693531851552053	0.025494643819587666	-0.019356996959517377	-0.05297489435149266	0.0539937652725087	0	0.12607241521596035	0.1248180675927545	0.05447703550107978	-0.015187119807114348	-0.08322716579549315	0.010396369991863934	0.11686932543190771	0.03268002502143164	0.08771081124780378	-0.007593692979356004	-0.1793810832197653	-0.2009917586754897	-0.09667316656725146	-0.5206406671930284	-0.9954636821486772	-0.4773601823958448	-0.6525724013814587	-0.34222729226447884	-0.724573463258361	-0.13712356220622973	-0.6481071080960393	-0.7220471529611907	-0.4306846245830215	-0.8045154769662362	-0.721589398524184	-0.9323712832717543	-0.671518461463528	-0.5921843576158022	-0.6316201283761984	-0.6427323453557914	-0.5349891352825922	-0.953309778629943	0	0.0024744514544826754	-0.606781525098718	0.31617285789473687	-0.03568165315789474	1.0255666842105264	0.41342605263157894
dorrity_2018_ste12	STE12	140	F	-0.3238629595249317	-0.1924249872341851	-0.13341317266097455	-0.6129290225748213	0	-0.15949002072943805	-0.416840440959938	-0.017750081996784833	-0.24063070547130033	-0.04748228523321081	-0.009975482022701493	-0.02121315622289555	-0.1289592568912499	-0.5003380949068238	-0.8616489031012887	-0.14320162972141307	-0.13827723016129476	-0.0883877645903108	0.06197560111419875	-0.031237944448906554	-2.40340290437354	-2.709965388637482	-3.1249387366083	-2.978810700930062	0	-3.070581074285707	-3.6020599913279625	-2.083546051450075	-3.8239087409443187	-1.702239488900866	-2.3925449767853313	-3.6020599913279625	-2.8096683018297086	-3.8239087409443187	-3.6020599913279625	-2.560667306169737	-2.593459819566045	-2.1163385648463824	-1.7435227937583233	-0.7779341574114135	-0.20030437686691352	-2.5760808860712747	NA	NA	NA	NA
dorrity_2018_ste12	STE12	142	N	-0.15895857643037542	-0.10987034627623127	-0.3425329462580819	-0.5545575413571366	-1.0620517418186846	0.1636900565197041	0.0391959341536567	-0.23835998592132024	-0.23734580589255297	0.02642770914621707	0.2563349888743214	0	0.053703419657517716	-0.21251841889205414	-1.0270513921671742	-0.21021641348688386	-0.11754760423995664	-0.25294031670442196	-0.38632644922666776	-0.24947526266013195	-4.301029995663981	-4.301029995663981	-4.301029995663981	-4.301029995663981	-4.301029995663981	-4.301029995663981	-4.301029995663981	-4.301029995663981	-4.301029995663981	-4.301029995663981	-4.301029995663981	0	-4.301029995663981	-4.301029995663981	-4.301029995663981	-4.301029995663981	-4.301029995663981	-4.301029995663981	-4.301029995663981	-4.301029995663981	-0.23102003464901283	-4.0859784958807825	NA	NA	NA	NA
dorrity_2018_ste12	STE12	146	K	-0.1093459619142702	-0.16997951645417195	0.1440450322725224	-0.9000803561299825	-0.21027804993875332	-0.34349262693197474	-0.5740722934998328	-0.4256422357560183	0	-0.033194023195262094	0.2806874110271077	-0.21340564771023252	0.15407802477881574	-0.4991483396675486	-0.13186668978272995	-0.27786990958563407	-1.3381120275432692	-0.03188137523274131	-0.2770605904981658	-0.40460773133762784	-4.301029995663981	-4.301029995663981	-4.301029995663981	-4.301029995663981	-4.301029995663981	-4.301029995663981	-4.301029995663981	-4.301029995663981	0	-4.301029995663981	-4.301029995663981	-4.301029995663981	-4.301029995663981	-4.301029995663981	-4.301029995663981	-4.301029995663981	-4.301029995663981	-4.301029995663981	-4.301029995663981	-4.301029995663981	-0.2680613453549885	-4.0859784958807825	NA	NA	NA	NA
dorrity_2018_ste12	STE12	148	Q	0.04650749660670968	-0.5555402553721003	-0.9985975588590758	-0.07234467649608459	-0.12361175535781084	-0.09602122574011854	-0.0542850812638217	-0.05562576761680409	-0.05313563190501753	0.01026242756849025	-0.09090269522267724	-0.045995662884087615	-0.4036023389738944	0	-0.23637592446141983	-0.2806199216183497	-0.08869611570279266	-1.0014024411409244	-0.19017457861683995	-0.16509187200988967	-4.301029995663981	-4.301029995663981	-4.301029995663981	-4.301029995663981	-4.301029995663981	-4.301029995663981	-4.301029995663981	-4.301029995663981	-4.301029995663981	-4.301029995663981	-4.301029995663981	-4.301029995663981	-4.301029995663981	0	-4.301029995663981	-4.301029995663981	-4.301029995663981	-4.301029995663981	-4.301029995663981	-4.301029995663981	-0.22276267895332544	-4.0859784958807825	NA	NA	NA	NA
dorrity_2018_ste12	STE12	149	K	-0.44497970599097286	-0.16997951645417195	0.07177222359184976	-0.9618913376206503	-0.21027804993875332	-0.10895364975064292	-0.4414239564387251	-0.809150337003556	0	-0.2320833649205818	-0.19981687061973033	-0.7514670446376291	-0.0018146047568960327	-1.137835656363188	-0.24507368668430404	-1.0433127618653784	-1.2038806912388798	-0.08512267927642492	-0.2770605904981658	-0.2099964496177496	-4.301029995663981	-4.301029995663981	-4.301029995663981	-4.301029995663981	-4.301029995663981	-4.301029995663981	-4.301029995663981	-4.301029995663981	0	-4.301029995663981	-4.301029995663981	-4.301029995663981	-4.301029995663981	-4.301029995663981	-4.301029995663981	-4.301029995663981	-4.301029995663981	-4.301029995663981	-4.301029995663981	-4.301029995663981	-0.4231174365042275	-4.0859784958807825	NA	NA	NA	NA
dorrity_2018_ste12	STE12	150	K	0.1381076047780881	-0.16997951645417195	0.11334512844986523	-0.8430043296376011	-0.21027804993875332	-0.10301818906310248	-0.03995998168139762	0.06962359604362907	0	0.21899492540803517	-0.037117345115697566	-0.13383758335195886	-0.371012527333645	-0.253901157247139	-0.11022966833830503	-0.006849652162147461	-0.16283633907883377	0.0035154440903053413	-0.33072675287428144	-0.26695100938677296	-4.301029995663981	-4.301029995663981	-4.301029995663981	-4.301029995663981	-4.301029995663981	-4.301029995663981	-4.301029995663981	-4.301029995663981	0	-4.301029995663981	-4.301029995663981	-4.301029995663981	-4.301029995663981	-4.301029995663981	-4.301029995663981	-4.301029995663981	-4.301029995663981	-4.301029995663981	-4.301029995663981	-4.301029995663981	-0.12480577014469423	-4.0859784958807825	NA	NA	NA	NA
dorrity_2018_ste12	STE12	151	Q	-0.5752937771712038	-0.09394614366667481	-1.3490462352795427	-1.0730102900519547	-0.12361175535781084	0.09215574533775066	-0.714205525177521	-0.09368724734936847	-0.8094490135884098	-0.7805317700731164	0.02708590806864125	0.23091946643184078	-1.0379038830792437	0	-0.8488280766997252	-0.05349899329356743	-0.06853418354156907	0.081195684720718	-0.06385114322957625	-0.27068947025039625	-4.301029995663981	-4.301029995663981	-4.301029995663981	-4.301029995663981	-4.301029995663981	-4.301029995663981	-4.301029995663981	-4.301029995663981	-4.301029995663981	-4.301029995663981	-4.301029995663981	-4.301029995663981	-4.301029995663981	0	-4.301029995663981	-4.301029995663981	-4.301029995663981	-4.301029995663981	-4.301029995663981	-4.301029995663981	-0.37623653516253647	-4.0859784958807825	NA	NA	NA	NA
dorrity_2018_ste12	STE12	155	F	-0.3238629595249317	-0.12165707703787773	-0.6709990535541852	-0.6129290225748213	0	-0.3998716995058595	-0.27091474688596867	-0.30337523384569476	-0.61021131759984	-0.032005471289688295	-0.5838866887517381	-0.4982841603573642	-0.6888711776512907	-0.5003380949068238	-0.463343169551413	-0.15989514028595717	-0.019831405207736227	-0.32056728779148785	-0.19626746839361298	-0.2355275949205148	-4.301029995663981	-4.301029995663981	-4.301029995663981	-4.301029995663981	0	-4.301029995663981	-4.301029995663981	-4.301029995663981	-4.301029995663981	-4.301029995663981	-4.301029995663981	-4.301029995663981	-4.301029995663981	-4.301029995663981	-4.301029995663981	-4.301029995663981	-4.301029995663981	-4.301029995663981	-4.301029995663981	-4.301029995663981	-0.3506319384818403	-4.0859784958807825	NA	NA	NA	NA
dorrity_2018_ste12	STE12	158	S	-0.49777457940594544	-0.0987795177421274	-0.1502528156238425	-0.15721747664208385	-0.16898609302110196	-0.14533529387440847	-0.1490823983180711	-0.2570449612953531	-0.1587523258207207	-0.18727727174124248	-0.2878898171613594	-0.15574008667504796	-0.260277713913384	-0.16313221995694419	-0.0684594146348042	0	-0.14449496696038583	-0.13406134566225952	-0.17950054927207765	-0.39441753799665674	-4.301029995663981	-4.301029995663981	-4.301029995663981	-4.301029995663981	-4.301029995663981	-4.301029995663981	-4.301029995663981	-4.301029995663981	-4.301029995663981	-4.301029995663981	-4.301029995663981	-4.301029995663981	-4.301029995663981	-4.301029995663981	-4.301029995663981	0	-4.301029995663981	-4.301029995663981	-4.301029995663981	-4.301029995663981	-0.18792381928589083	-4.0859784958807825	NA	NA	NA	NA
dorrity_2018_ste12	STE12	162	D	-0.1935891896320448	-0.234547247342257	0	-0.04978506138263423	-0.2912938678185959	-0.06930088772101438	-0.13518045584380434	-0.14763568655667442	-0.5196096582819449	-0.43206900527265274	-0.28227997185442233	-0.22767657499598815	0.09051365787362659	-0.1690682123430668	-0.37378869620780125	-0.7019257201374467	-0.04999111240309312	-0.3513630425941019	-0.33992412686596857	-0.17359093526471764	-4.301029995663981	-4.301029995663981	0	-4.301029995663981	-4.301029995663981	-4.301029995663981	-4.301029995663981	-4.301029995663981	-4.301029995663981	-4.301029995663981	-4.301029995663981	-4.301029995663981	-4.301029995663981	-4.301029995663981	-4.301029995663981	-4.301029995663981	-4.301029995663981	-4.301029995663981	-4.301029995663981	-4.301029995663981	-0.23260528973223013	-4.0859784958807825	NA	NA	NA	NA
dorrity_2018_ste12	STE12	163	K	-0.46914090891866633	-0.16997951645417195	0.25665092027822317	-0.0931145024400114	-0.21027804993875332	0.14477852545244982	-0.17447077659372753	-0.06697083045014049	0	-0.9787282047925461	-0.11281398489535287	-0.112320596417669	-0.1611354947755046	-0.09150281928148483	-0.11788141362233226	0.05497807684023187	-0.12172411381690051	-0.010872659851587713	-0.21599768336376307	-0.2485685968435094	-4.301029995663981	-4.301029995663981	-4.301029995663981	-4.301029995663981	-4.301029995663981	-4.301029995663981	-4.301029995663981	-4.301029995663981	0	-4.301029995663981	-4.301029995663981	-4.301029995663981	-4.301029995663981	-4.301029995663981	-4.301029995663981	-4.301029995663981	-4.301029995663981	-4.301029995663981	-4.301029995663981	-4.301029995663981	-0.14495463149426083	-4.0859784958807825	NA	NA	NA	NA
dorrity_2018_ste12	STE12	167	D	-0.1047623973582502	-0.234547247342257	0	-0.25971527370844705	-0.2912938678185959	-0.0732082563647302	-0.28712312624524816	-0.023890469224484782	-0.8945328161439489	-1.1711947667956315	-0.28227997185442233	-0.09959022795379265	-0.3708675974698404	0.00907234974040331	0.3920426207803572	0.05438727614978552	0.03561781360002661	-0.1661896145809436	-0.33992412686596857	-0.11439241141173706	-1.5265130299354317	-2.204119982655925	0	-1.1975683735692764	-1.8110715162391466	-1.1742494186519723	-1.6746896282889387	-2.2557070168773237	-1.4874490070957893	-1.960585880823863	-2.449771646944906	-0.9967549451868529	-1.68507994400758	-1.5808706922580242	-1.7838340977140068	-1.2786016244784946	-1.6029294500405913	-2.083546051450075	-2.288192770958809	-0.9765417623563248	-0.21111960554338627	-1.6009038419766666	NA	NA	NA	NA
dorrity_2018_ste12	STE12	170	E	-0.12461615597846937	-0.15016584021441753	-0.07140263756363929	0	-0.17629186078244286	-0.14577124935807936	-0.1258231976321454	-0.08844860547222233	-0.13366567259114068	-0.36094874471396793	-0.14940396931508768	-0.2647866729992666	-0.4050720766538099	-0.10996680886984431	0.09216202600766611	-0.0059412330855489965	-0.009393996920353184	-0.09480834516801913	-0.21993888814075266	-0.0501094333003469	-4.301029995663981	-4.301029995663981	-4.301029995663981	0	-4.301029995663981	-4.301029995663981	-4.301029995663981	-4.301029995663981	-4.301029995663981	-4.301029995663981	-4.301029995663981	-4.301029995663981	-4.301029995663981	-4.301029995663981	-4.301029995663981	-4.301029995663981	-4.301029995663981	-4.301029995663981	-4.301029995663981	-4.301029995663981	-0.1297196681375944	-4.0859784958807825	NA	NA	NA	NA
doud_2015_np	NP	1	M	-0.5002520512729249	-0.5038106671572244	-0.4774020765343523	-0.5030496031460493	-0.5130616142364154	-0.5371776287528287	-0.42426849079711315	-0.7095301257840742	-0.48739875227660073	-0.5204053910448994	0	-0.49078909251251523	-0.5300277921157057	-0.5028596623615955	-0.507627703581556	-0.5676724941182955	-0.5889526127626717	-0.586888749536476	-0.46838941575434534	-0.4911400305469848	-4.301029995663981	-4.301029995663981	-4.301029995663981	-4.301029995663981	-4.301029995663981	-4.301029995663981	-4.301029995663981	-4.301029995663981	-4.301029995663981	-4.301029995663981	0	-4.301029995663981	-4.301029995663981	-4.301029995663981	-4.301029995663981	-4.301029995663981	-4.301029995663981	-4.301029995663981	-4.301029995663981	-4.301029995663981	-0.4955351977146314	-4.0859784958807825	NA	NA	NA	NA
doud_2015_np	NP	2	A	0	-1.2763409994503332	-1.358486631389594	-0.9212349099546651	-1.256800612316526	-1.1416948764005639	-1.4147605346423204	-1.3999453169170886	-1.2868146758313685	-1.603635290528917	-0.8500842522331123	-1.316409313048161	-1.4034333097779546	-1.3728935796023536	-1.1930352304797867	-1.2115842670693622	-1.2712795966675745	-0.5093303108402334	-1.1695692293295805	-1.3360283428976159	0	-4.301029995663981	-4.301029995663981	-4.301029995663981	-4.301029995663981	-4.301029995663981	-4.301029995663981	-4.301029995663981	-4.301029995663981	-4.301029995663981	-4.301029995663981	-4.301029995663981	-4.301029995663981	-4.301029995663981	-4.301029995663981	-4.301029995663981	-4.301029995663981	-4.301029995663981	-4.301029995663981	-4.301029995663981	-1.1646680639688556	-4.0859784958807825	NA	NA	NA	NA
doud_2015_np	NP	3	S	0.03505478242260931	-0.5104465975245652	-0.8026882761415386	-0.7840890078279423	-0.03116827774344591	-0.5222797900953777	-0.15192727036109063	-0.24111039676056523	-0.5977271158715115	0.06048057540892705	-0.2251283878380112	-0.050548591196869254	-0.7267875435318583	-0.2833801354808782	-0.5918086350591625	0	-0.26086118933058894	-0.5603298977059958	-0.25121664655324794	0.007643245478936174	-1.3405592181296822	-2.288192770958809	-2.1456939581989194	-2.2479515521805613	-1.8082696066371438	-0.8885694482340198	-2.6478174818886373	-2.381951903287907	-2.1580151954098863	-1.4577972175659717	-2.515700160653214	-2.0433514207947967	-1.8979094744881633	-2.305394801066431	-2.3142582613977365	0	-1.3283644033978703	-2.024568191490737	-2.939302159646388	-2.54515513999149	-0.32441595778560883	-1.9639411182709183	NA	NA	NA	NA
doud_2015_np	NP	4	Q	-0.052415763135044424	-0.02448499698706826	-0.5177070379019614	0.05724076614997876	0.45090673041976	-0.363508279534293	-0.1431029722632969	0.24124885258759718	-0.14342239240854424	0.25530069576905295	0.07945290788535557	0.3914125463253681	-0.9375239852950684	0	-0.3062425678728401	0.25363195673894073	0.05715234732207027	0.07313044536637787	0.008859012571567236	0.41122949621943006	-2.11069829749369	-3.0222763947111524	-2.381951903287907	-2.4377071355435254	-3.1870866433571443	-2.1972262747080245	-2.939302159646388	-3.070581074285707	-2.40340290437354	-2.7825160557860937	-3.2596373105057563	-2.425968732272281	-2.5016894462103996	0	-2.54515513999149	-1.7708302974608991	-2.462180904926726	-2.7569619513137056	-3.3467874862246565	-3.070581074285707	-0.0104421119021309	-2.53362705931924	NA	NA	NA	NA
doud_2015_np	NP	5	G	-0.19367175758219743	-0.30869291268315885	-0.8441708252566444	-0.9653329845036173	-1.0263879953339052	0	-0.7896382160049489	-1.0233112555459922	-0.9618742548132911	-0.8812062738783857	-0.8156053294315903	-0.6363825028108071	-0.48591874051497463	-1.292359857845039	-0.09158244634069798	-0.24009781226311627	-0.45517784620653484	-0.9963273951075488	-0.4614681093857667	-0.6351389423843068	-4.301029995663981	-4.301029995663981	-4.301029995663981	-4.301029995663981	-4.301029995663981	0	-4.301029995663981	-4.301029995663981	-4.301029995663981	-4.301029995663981	-4.301029995663981	-4.301029995663981	-4.301029995663981	-4.301029995663981	-4.301029995663981	-4.301029995663981	-4.301029995663981	-4.301029995663981	-4.301029995663981	-4.301029995663981	-0.6552172728946262	-4.0859784958807825	NA	NA	NA	NA
doud_2015_np	NP	6	T	-0.7988935857433669	-1.300221424529476	-1.3342192158772617	-1.3572048542786612	-1.360647531744857	-1.4603183512831956	-1.1449992030253267	-0.9523319089128007	-1.310663152671555	-1.4903492223151786	-1.159598838843034	-1.0712746216095812	-1.3558352382456549	-1.3984289187719514	-1.4980076720984041	-1.2407428876468087	0	-1.5282994251536646	-1.0811078344543523	-1.418150373194832	-4.301029995663981	-4.301029995663981	-4.301029995663981	-4.301029995663981	-4.301029995663981	-4.301029995663981	-4.301029995663981	-4.301029995663981	-4.301029995663981	-4.301029995663981	-4.301029995663981	-4.301029995663981	-4.301029995663981	-4.301029995663981	-4.301029995663981	-4.301029995663981	0	-4.301029995663981	-4.301029995663981	-4.301029995663981	-1.213064713019998	-4.0859784958807825	NA	NA	NA	NA
doud_2015_np	NP	7	K	-1.5436165533787476	-1.158791601884187	-1.2629454263996522	-0.8118343070789441	-1.3337488334396084	-1.4962316982696526	-1.3388333213668873	-1.0572014131222078	0	-1.595942529571576	-1.201335064940155	-0.6877234123852072	-1.6683324726157214	-1.1081537518219549	-1.1414766920853356	-1.6213998635564788	-1.311899222362403	-1.1413287139722783	-1.1194857865281131	-1.1447840782707315	-4.301029995663981	-4.301029995663981	-4.301029995663981	-4.301029995663981	-4.301029995663981	-4.301029995663981	-4.301029995663981	-4.301029995663981	0	-4.301029995663981	-4.301029995663981	-4.301029995663981	-4.301029995663981	-4.301029995663981	-4.301029995663981	-4.301029995663981	-4.301029995663981	-4.301029995663981	-4.301029995663981	-4.301029995663981	-1.1872532371524922	-4.0859784958807825	NA	NA	NA	NA
doud_2015_np	NP	8	R	-1.31142713273786	-1.02376160428607	-1.2508416535325477	-1.3196052874281163	-1.2967862240280847	-1.034521455775077	-1.3701982833816768	-1.4323331944150992	-1.4147814984261686	-0.8708571766960767	-1.1655628023818136	-1.306099765921983	-0.8998354356905178	-0.6252756464934153	0	-1.3899066572897452	-1.1459671906289106	-1.3362745875215623	-0.8873031502915973	-1.3768126677872028	-4.301029995663981	-4.301029995663981	-4.301029995663981	-4.301029995663981	-4.301029995663981	-4.301029995663981	-4.301029995663981	-4.301029995663981	-4.301029995663981	-4.301029995663981	-4.301029995663981	-4.301029995663981	-4.301029995663981	-4.301029995663981	0	-4.301029995663981	-4.301029995663981	-4.301029995663981	-4.301029995663981	-4.301029995663981	-1.1229075707356762	-4.0859784958807825	NA	NA	NA	NA
doud_2015_np	NP	9	S	-0.22674974257218364	-0.837999905772313	-1.2098031125353221	-1.0157782521142178	-0.44969176886682205	-0.9736095061783435	-1.0448709265002987	-0.5050273683181133	-1.1817900619008754	-0.2561447651329548	-0.36600524620844427	-0.20072527182676392	-1.010439750544868	-0.5200159730357544	-0.98419525991887	0	-0.5225730314315393	-1.0407847534445798	-0.7656879216799984	-0.635828745006708	-2.2967086218813386	-3.0222763947111524	-2.709965388637482	-2.9030899869919438	-3.2596373105057563	-2.709965388637482	-3.2596373105057563	-2.9030899869919438	-2.7569619513137056	-2.9030899869919438	-3.1870866433571443	-2.4881166390211256	-2.6289321377282637	-2.869666231504994	-2.939302159646388	0	-0.9297773665390419	-2.688246138944246	-3.4559319556497243	-3.2596373105057563	-0.6873860681494485	-2.6585559455032595	NA	NA	NA	NA
doud_2015_np	NP	10	Y	-0.2190325293730499	-0.45835668290770026	-0.3954014347378555	-0.5221139646704857	-0.327312278315024	-0.758152586422559	-0.1017773576609445	-0.17898270852887893	-0.34012551662658075	-0.25641145263817244	-0.5642909128068163	-0.3286383337974233	-0.5679971916094434	-0.5297909130252997	-1.2503178048807344	-0.6073404753057178	-0.49146077130928667	-0.209653918062369	-1.1226800762641818	0	-3.0222763947111524	-3.2596373105057563	-3.6020599913279625	-3.6020599913279625	-0.9235416122878485	-3.6020599913279625	-4.301029995663981	-2.688246138944246	-4.301029995663981	-2.305394801066431	-2.978810700930062	-4.301029995663981	-3.3467874862246565	-4.301029995663981	-4.301029995663981	-3.1870866433571443	-3.1870866433571443	-2.709965388637482	-2.332547047110046	0	-0.4614918454471262	-3.112635505971788	NA	NA	NA	NA
doud_2015_np	NP	11	E	-0.7545138273631435	-0.6331384868109338	-0.47853573880334976	0	-0.9617439665481394	-0.5036417354637075	-0.7178394275839117	-0.6623009836432157	-0.6242119716860113	-0.8901912976287684	-0.6078148552672795	-0.8114536724036712	-1.0259534982247616	-0.6549372702290506	-0.8042738364047711	-0.5756215467709982	-0.8646051015047361	-0.5205830649818817	-0.6313137541099565	-0.786492558625704	-4.301029995663981	-4.301029995663981	-4.301029995663981	0	-4.301029995663981	-4.301029995663981	-4.301029995663981	-4.301029995663981	-4.301029995663981	-4.301029995663981	-4.301029995663981	-4.301029995663981	-4.301029995663981	-4.301029995663981	-4.301029995663981	-4.301029995663981	-4.301029995663981	-4.301029995663981	-4.301029995663981	-4.301029995663981	-0.6754583297026996	-4.0859784958807825	NA	NA	NA	NA
doud_2015_np	NP	12	Q	-0.05883347606482026	-0.12772588503443552	-0.20478663082862256	-0.596771722904944	-0.29428785694299936	-0.5816523852383645	0.1667504052959756	-0.2743512054338858	0.34216904633962114	-0.07454523201462078	-0.24033903180737087	0.03767588074955318	-0.6273977126840586	0	0.17157169094474278	0.12417576651578188	-0.19714771416739102	-0.31880591836173994	-0.3266159968774081	-0.4185847084573476	-4.301029995663981	-4.301029995663981	-4.301029995663981	-4.301029995663981	-4.301029995663981	-4.301029995663981	-4.301029995663981	-4.301029995663981	-4.301029995663981	-4.301029995663981	-4.301029995663981	-4.301029995663981	-4.301029995663981	0	-4.301029995663981	-4.301029995663981	-4.301029995663981	-4.301029995663981	-4.301029995663981	-4.301029995663981	-0.17497513434861672	-4.0859784958807825	NA	NA	NA	NA
doud_2015_np	NP	13	M	-0.9979063323072624	-0.8159417346588399	-0.5332655606639325	-0.8143138237835014	-0.9899709303916998	-0.8504552495307195	-1.1022801070439032	-0.7443763092065722	-0.7242846128707321	-0.9332777749378639	0	-0.9040971835129225	-1.2032555663770992	-1.0832686393121234	-1.0327593726152005	-1.077531469790299	-0.9967102023280093	-0.932240580429759	-1.000697617291103	-0.7367642769667087	-4.301029995663981	-4.301029995663981	-4.301029995663981	-4.301029995663981	-4.301029995663981	-4.301029995663981	-4.301029995663981	-4.301029995663981	-4.301029995663981	-4.301029995663981	0	-4.301029995663981	-4.301029995663981	-4.301029995663981	-4.301029995663981	-4.301029995663981	-4.301029995663981	-4.301029995663981	-4.301029995663981	-4.301029995663981	-0.8736698672009126	-4.0859784958807825	NA	NA	NA	NA
doud_2015_np	NP	14	E	-0.9624284554427582	-0.5809451298422429	-0.35046298206207877	0	-0.7519411375204831	-0.892851769749892	-0.9904663865913561	-0.795783811416426	-0.33743777845085365	-0.3477210278505878	-0.8361788563761912	-0.594787736783772	-1.2817994177736511	-0.704746778242844	-0.06086991695203204	-0.8937994799480635	-0.7078313230408142	-0.778791581794969	-0.8051742991164255	-0.9507719205574933	-4.301029995663981	-4.301029995663981	-4.301029995663981	0	-4.301029995663981	-4.301029995663981	-4.301029995663981	-4.301029995663981	-4.301029995663981	-4.301029995663981	-4.301029995663981	-4.301029995663981	-4.301029995663981	-4.301029995663981	-4.301029995663981	-4.301029995663981	-4.301029995663981	-4.301029995663981	-4.301029995663981	-4.301029995663981	-0.6812394894756467	-4.0859784958807825	NA	NA	NA	NA
doud_2015_np	NP	15	T	-0.8358868010314409	-0.37753801125353603	-1.027472064325144	-0.5529298323759698	-0.687353485662413	-1.114756944926747	-0.3973724440762466	-0.30845463188016947	-1.062936561588163	-0.28611962472315944	-0.6536112201720201	-0.6436276896748344	-0.8171007611978921	-0.776519043465557	-1.079413839065446	-0.6972881200876689	0	-0.6678963318212617	-0.9108217504563549	-0.9614307587019794	-2.288192770958809	-2.939302159646388	-2.8096683018297086	-2.9030899869919438	-2.978810700930062	-2.7825160557860937	-3.2596373105057563	-1.575935474582512	-2.7825160557860937	-2.474955192963155	-2.939302159646388	-2.6108339156354674	-2.6675615400843946	-2.9030899869919438	-2.939302159646388	-2.0021769192542744	0	-2.279840696594043	-3.3467874862246565	-3.1249387366083	-0.6929264958243002	-2.5804228805333187	NA	NA	NA	NA
doud_2015_np	NP	16	D	-0.8666260141397802	-0.7624834258815865	0	-0.5588002409290658	-0.9328312022157441	-0.4480486537006442	-0.753631433839992	-0.9782147934475884	-1.06477733835302	-1.0721637987439467	-0.6360203673778383	-0.729045116578295	-1.1588804936816839	-0.6980768109670963	-0.6863016003128765	-0.9073815412520151	-0.562901945334556	-0.8365101691822412	-0.9581637814668029	-0.7557532583831168	-1.8431480989299889	-2.6289321377282637	-0.38610534745883274	-1.9685915357483759	-2.7825160557860937	0	-2.151810883008601	-2.978810700930062	-2.0065637695023884	-2.6478174818886373	-3.0222763947111524	-1.4185054577091007	-2.1456939581989194	-2.170696227168975	-2.288192770958809	-1.3941564609419108	-2.083546051450075	-2.6289321377282637	-3.070581074285707	-2.425968732272281	-0.7683305992893945	-2.1021422638203218	NA	NA	NA	NA
doud_2015_np	NP	17	G	-0.46879720943649766	-0.21130617665412024	-0.9084389946179026	-0.8068911769917124	-1.0546980929067131	0	-0.8765626138904413	-0.6486739886397791	-0.3602465535912065	-0.9061295585910677	-0.34126501790428526	-0.28067811328934184	-0.2506954955718572	-0.2654473944064055	-0.7419455810578074	-0.47353028657753676	-0.5460802755938436	-0.6687725937537767	-0.8047133069737429	-1.1281147587604934	-4.301029995663981	-4.301029995663981	-4.301029995663981	-4.301029995663981	-4.301029995663981	0	-4.301029995663981	-4.301029995663981	-4.301029995663981	-4.301029995663981	-4.301029995663981	-4.301029995663981	-4.301029995663981	-4.301029995663981	-4.301029995663981	-4.301029995663981	-4.301029995663981	-4.301029995663981	-4.301029995663981	-4.301029995663981	-0.5871493594604266	-4.0859784958807825	NA	NA	NA	NA
doud_2015_np	NP	18	E	-0.30832272104421987	-0.4997434393488486	-0.12088864848161941	0	-0.4481898643307277	-0.5352914978270331	-0.3067859211312695	-0.28139219921309916	-0.6590671261758345	-0.27407362696133886	-0.6555512801012449	-0.40875663439767795	-0.27350853046826756	-0.38366933865119374	-0.812760917139972	-0.4422062786103168	-0.31875168335196225	-0.07498339362878137	-0.6150158463164286	-0.4232746595658308	-2.183758700008217	-3.6020599913279625	-1.0503660762007376	0	-3.1870866433571443	-2.462180904926726	-2.7328282715969863	-3.070581074285707	-2.183758700008217	-2.838631997765025	-3.1870866433571443	-2.3615107430453626	-2.40340290437354	-2.083546051450075	-2.7328282715969863	-0.9899121530014755	-2.5016894462103996	-2.8096683018297086	-3.4559319556497243	-3.0222763947111524	-0.39211168033728333	-2.4429552612351144	NA	NA	NA	NA
doud_2015_np	NP	19	R	-0.9548594323699194	-0.8347816399111799	-0.963259827959168	-1.0682475580813469	-0.6717839615204689	-0.8096610270831809	-0.7697662405731153	-1.2106021312434778	-0.5910684906940346	-1.0097582232377613	-0.9480705876913409	-0.9871660439407683	-0.9269565649355762	-1.0508371904408687	0	-1.0080848212127882	-0.8495705114394257	-0.9742909316784769	-0.9866466865043777	-0.925789781546735	-2.6675615400843946	-3.6020599913279625	-3.2596373105057563	-2.530177984021837	-3.3467874862246565	-2.7825160557860937	-2.7328282715969863	-3.0222763947111524	-0.9663752287807399	-2.6675615400843946	-3.1249387366083	-2.688246138944246	-2.7569619513137056	-2.305394801066431	0	-2.7569619513137056	-2.6478174818886373	-2.9030899869919438	-3.4559319556497243	-3.0222763947111524	-0.8770600826032006	-2.661970060080591	NA	NA	NA	NA
doud_2015_np	NP	20	Q	-1.0919507133050383	-1.0984697776667771	-1.2965641662767338	-0.995876431252488	-1.103437186601483	-1.2253400261458771	-0.8678927862115644	-1.0594318239159748	-0.9747476094034492	-0.8496522106015283	-0.9186879458792704	-0.9607777474020656	-0.1203108972248739	0	-0.6139078443441351	-0.5172683434983782	-1.0479467694915519	-1.1400184465907925	-1.1143086669561826	-1.0869969248960052	-4.301029995663981	-4.301029995663981	-4.301029995663981	-4.301029995663981	-4.301029995663981	-4.301029995663981	-4.301029995663981	-4.301029995663981	-4.301029995663981	-4.301029995663981	-4.301029995663981	-4.301029995663981	-4.301029995663981	0	-4.301029995663981	-4.301029995663981	-4.301029995663981	-4.301029995663981	-4.301029995663981	-4.301029995663981	-0.9041793158832084	-4.0859784958807825	NA	NA	NA	NA
doud_2015_np	NP	21	N	-0.5618707660579164	-0.08817054836123528	-0.5748592208192832	-0.20661068477542374	-0.9808380703346125	-0.5135879767129389	-0.5054830643750137	-0.48147498666409394	-0.051255245834627185	-0.2636676772518997	-0.059233908248126785	0	-0.3293639476050573	-0.5405586268338571	-0.22767891529995415	-0.006311561686240417	0.03400287775004467	-0.4773293720072275	-0.6898053628361154	-0.5199834696950341	-2.530177984021837	-3.1249387366083	-0.4483670513194119	-2.341988603342888	-3.1870866433571443	-1.9808837095529273	-2.5016894462103996	-3.4559319556497243	-2.381951903287907	-3.1249387366083	-3.6020599913279625	0	-2.6108339156354674	-2.54515513999149	-2.6675615400843946	-2.1051303432547477	-2.5016894462103996	-3.2596373105057563	-3.4559319556497243	-2.7825160557860937	-0.35220402638243065	-2.530423523420244	0.34436247	0.1321599894738737	1.409776752631579	-0.2883569894736842
doud_2015_np	NP	22	A	0	-0.8011082615107346	-0.5791076695387842	-0.6171826972552582	-0.6633761832834038	-0.6871581756092805	-0.4848533789133621	-0.7349942503030656	-0.12092120374951172	-0.7926475426757867	-0.817331479026142	-0.4778006655943959	-0.46941069767737026	-0.5901374217594771	0.1252467362352785	-0.1720496570848656	-0.16319498558633913	-0.03911883565339793	-0.759000191143597	-0.7835948898197747	0	-2.709965388637482	-2.7569619513137056	-2.709965388637482	-3.070581074285707	-2.024568191490737	-3.3467874862246565	-2.7825160557860937	-2.6675615400843946	-2.6289321377282637	-2.978810700930062	-2.7328282715969863	-2.332547047110046	-2.838631997765025	-2.8096683018297086	-1.960585880823863	-0.8637551982538576	-2.341988603342888	-3.4559319556497243	-3.1870866433571443	-0.48138707249746343	-2.5099836907423914	-0.49624476315789473	-0.07365147894736843	-0.28500394736842105	-0.4484606842105263
doud_2015_np	NP	23	T	-0.1453444089655774	-0.30378451792239064	-0.7736106002036973	-0.6895240035713672	-0.3641629723965538	-0.16729459631982885	0.1442613289152012	-0.41633495420744643	-0.45118055392462525	-0.17842424411613048	-0.37535760568432247	-0.2340301357040158	-0.6305077874819579	-0.08521591723491417	-0.25722123239204486	0.09349977948818797	0	-0.3102292708451853	-0.49184110084988514	-0.4306554651145213	-2.3925449767853313	-3.1249387366083	-2.8096683018297086	-2.978810700930062	-3.3467874862246565	-2.8096683018297086	-3.3467874862246565	-2.978810700930062	-2.838631997765025	-2.978810700930062	-3.2596373105057563	-2.576754126063192	-2.7328282715969863	-2.939302159646388	-3.0222763947111524	-1.6746896282889387	0	-2.7569619513137056	-3.6020599913279625	-3.3467874862246565	-0.3033479129265538	-2.7758378354868154	-0.37492851052631576	-0.07275800657894736	-0.08387963490300111	-0.3228832578947368
doud_2015_np	NP	24	E	-0.6037442346755911	-0.7362522544074805	-0.569641629065945	0	-0.7567926769151155	-0.9477207257584442	-0.6655175437224201	-0.4699403691171253	-0.5729162893402905	-0.6424991642524185	-0.5266097129964968	-0.7596318487290973	-0.9252583803358427	-0.14955839755646713	-0.5314910224249421	-0.7136602399553966	-0.4425934390813966	-0.3701268141242496	-0.8513692256864938	-0.7452680772590998	-4.301029995663981	-4.301029995663981	-4.301029995663981	0	-4.301029995663981	-4.301029995663981	-4.301029995663981	-4.301029995663981	-4.301029995663981	-4.301029995663981	-4.301029995663981	-4.301029995663981	-4.301029995663981	-4.301029995663981	-4.301029995663981	-4.301029995663981	-4.301029995663981	-4.301029995663981	-4.301029995663981	-4.301029995663981	-0.5990296022702156	-4.0859784958807825	1.3794525805263158	0.7822060526315789	2.264055789473684	-0.08173277894736843
doud_2015_np	NP	25	I	-0.8979051726765264	-1.1082948192157538	-0.6038971007514592	-0.9019607143613492	-0.7815396418213691	-0.4104643425702574	-0.8961686729760526	0	-0.6240209205634335	-0.7882732119345274	-0.4040949041932685	-0.9723653555019164	-0.5171059820791671	-0.3196719514419949	-0.4568560721599948	-0.8871375969675017	-0.836524677428367	-0.42193676229974053	-0.8258067556519243	-0.8792717525067568	-4.301029995663981	-4.301029995663981	-4.301029995663981	-4.301029995663981	-4.301029995663981	-4.301029995663981	-4.301029995663981	0	-4.301029995663981	-4.301029995663981	-4.301029995663981	-4.301029995663981	-4.301029995663981	-4.301029995663981	-4.301029995663981	-4.301029995663981	-4.301029995663981	-4.301029995663981	-4.301029995663981	-4.301029995663981	-0.676664820355068	-4.0859784958807825	0.4046098684210526	-0.035813016315789474	-0.25196469534035526	0.21783263684210524
doud_2015_np	NP	26	R	-0.6802887304924968	-0.9842513873084561	-0.985999602669976	-0.7017634430248986	-0.5744312434619164	-0.7102688925131659	-0.8267992956861466	-0.7888073225752474	-0.4039323184449193	-0.8806190545238699	-0.6230499250803816	-1.088588289503682	-1.0188675867519534	-0.7962072193248884	0	-0.42700573244839646	-0.9330866065472574	-1.0279006106323743	-0.8643591633258	-0.7784641603550576	-2.6478174818886373	-3.4559319556497243	-3.1249387366083	-2.530177984021837	-3.2596373105057563	-2.688246138944246	-2.7328282715969863	-3.0222763947111524	-1.8777841217271733	-2.6675615400843946	-3.1249387366083	-2.6675615400843946	-2.709965388637482	-1.2720522904552032	0	-2.7328282715969863	-2.6478174818886373	-2.9030899869919438	-3.3467874862246565	-3.0222763947111524	-0.7547345292335442	-2.621725875646848	1.8111697894736842	0.7379964421052632	1.509677	0.9241080526315789
doud_2015_np	NP	27	A	0	-0.7053381033926615	-0.949933403408692	-0.5945554537407791	-0.5253334273147551	-0.5521276458251477	-0.15891207900870452	-0.5153984083032123	0.023934204891058703	-0.43233864528214316	-0.24479356297749352	-0.49529235708133273	-0.6944028685548855	-0.22766640032844843	-0.1139704398677032	-0.39897925601061507	-0.35954448585172644	-0.13034357134709915	-0.6955918464386631	-0.5960246110788644	0	-2.8096683018297086	-2.9030899869919438	-2.838631997765025	-3.1870866433571443	-2.068033885271827	-3.4559319556497243	-3.1249387366083	-2.8096683018297086	-2.8096683018297086	-3.1249387366083	-2.939302159646388	-2.4145392704914994	-2.978810700930062	-2.939302159646388	-0.9946049681132939	-2.515700160653214	-2.593459819566045	-3.6020599913279625	-3.2596373105057563	-0.4183306180460934	-2.6684536694311	0.8304531947368421	-0.16617104736842106	-0.2627987301764321	-0.9448301578947368
doud_2015_np	NP	28	S	-0.2662819592427118	-0.3278891865869055	-0.9130394302216088	-0.6640240441263842	-0.5107040324150314	-0.2065161087628776	-0.3216083063436276	-0.9297676228131396	-0.11345554180960603	-0.7482905514669422	-0.637372168273191	0.11731771108657976	-0.8735563857414173	-0.18332312646323423	-0.3669652513685687	0	-0.6866526490192044	-0.8606946631378734	-0.8805442005982514	-0.7017278074423631	-0.9564412530852673	-2.7825160557860937	-2.838631997765025	-2.8096683018297086	-3.1870866433571443	-2.0530567293021744	-3.4559319556497243	-3.070581074285707	-2.7569619513137056	-2.7825160557860937	-3.1249387366083	-2.838631997765025	-2.3925449767853313	-2.9030899869919438	-2.9030899869919438	0	-2.381951903287907	-2.560667306169737	-3.6020599913279625	-3.2596373105057563	-0.503754766237318	-2.6330002107297275	0.07143954842105263	0.35790553684210524	0.2644463067894737	-0.3129671210526316
doud_2015_np	NP	29	V	-0.5130867651405848	-0.5415914657267492	-0.5155318914408888	-0.9096453152145425	-0.6445755465865375	-0.9520867779301594	-0.9276524418403232	-0.06606129811516087	-1.017497361079958	-0.7715903998812287	-0.6862542614100113	-0.8875116232712307	-0.878372906383713	-0.9058476699256022	-0.7140533314187962	-0.6952799785027192	-0.7713099696761657	0	-0.725841781507673	-0.9925473528354896	-4.301029995663981	-4.301029995663981	-4.301029995663981	-4.301029995663981	-4.301029995663981	-4.301029995663981	-4.301029995663981	-4.301029995663981	-4.301029995663981	-4.301029995663981	-4.301029995663981	-4.301029995663981	-4.301029995663981	-4.301029995663981	-4.301029995663981	-4.301029995663981	-4.301029995663981	0	-4.301029995663981	-4.301029995663981	-0.7058169068943767	-4.0859784958807825	0.8422838210526316	0.08819455368421052	-0.12367513210526317	0.3205887052631579
doud_2015_np	NP	30	G	-0.3410362715866223	-0.530092070298156	-0.9038899878690263	-0.6494653573528633	-0.5365913566145435	0	-0.9094857894594625	-0.8191026949042347	-0.6567136620155448	-0.919263433651815	-0.6461280068984269	-0.03189723127431155	-0.8660072076985029	-0.21845805273241056	-0.7533231659599086	-0.6661150291004913	-0.6125996188705166	-0.7295581153766709	-0.5821742295965874	-0.8691768308685213	-4.301029995663981	-4.301029995663981	-4.301029995663981	-4.301029995663981	-4.301029995663981	0	-4.301029995663981	-4.301029995663981	-4.301029995663981	-4.301029995663981	-4.301029995663981	-4.301029995663981	-4.301029995663981	-4.301029995663981	-4.301029995663981	-4.301029995663981	-4.301029995663981	-4.301029995663981	-4.301029995663981	-4.301029995663981	-0.6120539056064308	-4.0859784958807825	22.769817894736843	-0.08740182105263157	-0.33873394532142104	-1.8983385789473683
doud_2015_np	NP	31	K	-0.6194204062411367	-0.5434069635825871	-0.8040093146093407	-0.40866779250586377	-0.7593996693055477	-0.4686887684578604	-0.6750370430770148	-0.7522443228289295	0	-0.75433950710516	-0.5453547184800371	-0.5604870183920875	-0.6643689820511307	-0.6828070117476028	-0.23778163939960442	-0.7254411896428428	-0.7290753505605482	-0.7984772809713453	-0.8050653460623544	-0.8969523255330086	-2.593459819566045	-3.6020599913279625	-3.2596373105057563	-2.449771646944906	-3.2596373105057563	-2.7328282715969863	-2.6478174818886373	-2.939302159646388	-0.7422014708469695	-2.593459819566045	-3.070581074285707	-2.593459819566045	-2.688246138944246	-2.2254830342714507	0	-2.6675615400843946	-1.8877302315827293	-2.838631997765025	-3.3467874862246565	-2.939302159646388	-0.6215512325277002	-2.553897938238305	0.8582915105263158	0.05871262745510526	-0.203837614656	0.04328271552631579
doud_2015_np	NP	32	M	-0.9500507011964251	-0.8203830596332202	-0.8501594410856828	-0.83515029635200555	-0.863673928465273	-0.8155773600136561	-0.8651221716472118	-0.8272707861033609	-0.7536140242241203	-0.89107276001443525	0	-0.3397676243341279	-0.7432644663536652	-0.9962429842399251	-0.8422076790910538	-0.5182603121615461	-0.64328313911738	-0.5512609748547834	-0.8748942204296526	-0.8784840446051365	-4.301029995663981	-4.301029995663981	-4.301029995663981	-4.301029995663981	-4.301029995663981	-4.301029995663981	-4.301029995663981	-4.301029995663981	-4.301029995663981	-4.301029995663981	0	-4.301029995663981	-4.301029995663981	-4.301029995663981	-4.301029995663981	-4.301029995663981	-4.301029995663981	-4.301029995663981	-4.301029995663981	-4.301029995663981	-0.742986998696133	-4.0859784958807825	2.0853374736842105	-0.025384685263157892	-0.14236937	0.8046815263157895
doud_2015_np	NP	33	I	-0.34775741897708395	-0.2929134432533127	-0.7493824746227058	-0.6138425882762388	-0.6214447224950205	-0.4307666140245601	-0.9995169462467107	0	-0.8124751158919242	-0.2635142556629681	-0.29070073218444786	-0.7060446615674465	-0.7963395842777105	-0.9635547277118782	-1.0416033832646732	-0.72015050063336	-0.42908640498270617	-0.3154774571754421	-0.7134071440481	-0.8024515867056785	-2.530177984021837	-3.0222763947111524	-3.1870866433571443	-3.070581074285707	-2.449771646944906	-2.939302159646388	-4.301029995663981	-0.013295429867492633	-2.939302159646388	-1.7340036295049208	-2.474955192963155	-3.1249387366083	-3.1870866433571443	-3.3467874862246565	-3.0222763947111524	-2.939302159646388	-2.4881166390211256	0	-3.3467874862246565	-2.7825160557860937	-0.5955214881000984	-2.6449796956096296	4.58896	0.029728785584210524	-0.2595287663014737	0.3230570789473684
doud_2015_np	NP	34	D	0.014145881596633485	-0.1848985446124999	0	0.10284614151625132	-0.1253942462715267	-0.1689987096551575	-0.26377709610180683	-0.020260802947846053	-0.4515619474002681	-0.06506967164465392	-0.08643518289308555	-0.3331724030324138	-0.9768496103515565	-0.2652089195192794	-0.35831086072144536	-0.19645936932810665	-0.3565172257841419	-0.11542030194525596	-0.6085363684588528	-0.2132250171973261	-2.0942041196321317	-2.8096683018297086	-0.7514137561448959	-1.514988785421427	-2.869666231504994	0	-2.1972262747080245	-3.070581074285707	-0.914531030113328	-2.7569619513137056	-3.1870866433571443	-1.4730149314400043	-2.2557070168773237	-2.151810883008601	-2.332547047110046	-1.141763664570487	-2.170696227168975	-2.838631997765025	-3.1249387366083	-2.4881166390211256	-0.2336552127376169	-2.107177765594048	0.723461152631579	0.683862747368421	0.5983231894736842	-0.2993550052631579
doud_2015_np	NP	35	G	-0.48136590183901334	-0.6791107622730741	-0.7623849419502611	-0.73886718011389	-0.663659785166004	0	-0.5157682595680283	-0.6648918979560117	-0.6424539901168294	-0.7187137396295846	-0.7904684106509713	-0.5611258174132854	-0.8472979323975173	-0.9160263653999279	-0.7317558574977897	-0.3073976950913315	-0.655748108494937	-0.7639307592906046	-0.8126009646500665	-0.7314980770210152	-0.9635707343733251	-2.8096683018297086	-2.838631997765025	-2.838631997765025	-3.1870866433571443	0	-3.4559319556497243	-3.1249387366083	-2.8096683018297086	-2.8096683018297086	-3.1249387366083	-2.9030899869919438	-2.4145392704914994	-2.939302159646388	-2.939302159646388	-2.11069829749369	-2.576754126063192	-2.593459819566045	-3.6020599913279625	-3.2596373105057563	-0.6492533223260072	-2.6650789414674416	6.843901578947369	0.24031979473684212	0.30536787894736844	-1.8489025263157894
doud_2015_np	NP	36	I	-0.4129172032673441	-0.6796693511108429	-0.2962417665919557	-0.648802062671739	-0.29090767495590797	-0.706025158167943	-0.7904844949052391	0	-0.7316745722141836	-0.5151021546547178	-0.2948049949199086	-0.5749296083284997	-0.8828774477388482	-0.5743050617251035	-0.6635837448371439	-0.5844283324537615	-0.36543994927592266	-0.41627734142992306	-0.5563411751874283	-0.828918106270832	-4.301029995663981	-4.301029995663981	-4.301029995663981	-4.301029995663981	-4.301029995663981	-4.301029995663981	-4.301029995663981	0	-4.301029995663981	-4.301029995663981	-4.301029995663981	-4.301029995663981	-4.301029995663981	-4.301029995663981	-4.301029995663981	-4.301029995663981	-4.301029995663981	-4.301029995663981	-4.301029995663981	-4.301029995663981	-0.5406865100353623	-4.0859784958807825	4.753118421052632	-0.20799132	-0.21789000736842107	0.39157414210526315
doud_2015_np	NP	37	G	-0.5983549802450578	-0.6305044049532275	-0.6811858908467682	-0.38014650954036655	-0.6405467696739736	0	-0.8355616261261435	-0.6001074201247636	-0.595443008500306	-0.6675348106330551	-0.6943742161735555	-0.6657201111918897	-0.716292505115729	-0.7173162798924454	-0.6724829802448388	-0.3948204184695989	-0.812825528428555	-0.45235914296330493	-0.5763638424136762	-0.749257838889572	-4.301029995663981	-4.301029995663981	-4.301029995663981	-4.301029995663981	-4.301029995663981	0	-4.301029995663981	-4.301029995663981	-4.301029995663981	-4.301029995663981	-4.301029995663981	-4.301029995663981	-4.301029995663981	-4.301029995663981	-4.301029995663981	-4.301029995663981	-4.301029995663981	-4.301029995663981	-4.301029995663981	-4.301029995663981	-0.6040599142213413	-4.0859784958807825	19.42506052631579	0.04137062105263158	0.0323905163135596	-1.6075432631578948
doud_2015_np	NP	38	R	-0.4779575456968305	-0.6216843656262221	-0.6634042382126407	-0.7104414948784523	-0.687119595615892	-0.4497398497462342	-0.4193910321439564	-0.5382883546272373	-0.5859785633508834	-0.4277952597933347	-0.5837222374092689	-0.6508465026216405	-0.6298970492228118	-0.4693596596868121	0	-0.5509338105873341	-0.4908340612228695	-0.7631140202338378	-0.48591822881980173	-0.7149035028689754	-2.688246138944246	-3.6020599913279625	-3.2596373105057563	-2.560667306169737	-3.3467874862246565	-2.7825160557860937	-2.7569619513137056	-3.070581074285707	-1.2016947179780235	-2.688246138944246	-3.1870866433571443	-2.709965388637482	-2.7825160557860937	-2.341988603342888	0	-2.7825160557860937	-2.6675615400843946	-2.939302159646388	-3.4559319556497243	-3.0222763947111524	-0.5460664686182518	-2.692327148424075	2.208744263157895	0.22675803157894736	3.1040142105263158	1.0057443157894737
doud_2015_np	NP	39	F	-0.14660218105627698	-0.06790896762169772	-0.7395036991862652	-0.6187692663040284	0	-0.8046697276396858	-0.8186944346970704	-0.6311006764865631	-0.569390301413506	-0.6481728033539711	-0.02847930798534415	-0.36394013978399153	-0.43106144797480844	-0.5970203574309012	-0.6239184033572887	-0.5309973045395244	-0.5477818108905103	-0.5660621289712178	-0.12485931740853236	-0.35596737471160267	-2.939302159646388	-3.2596373105057563	-3.6020599913279625	-3.4559319556497243	0	-3.4559319556497243	-3.8239087409443187	-2.4377071355435254	-3.6020599913279625	-1.2361977759254072	-2.6675615400843946	-3.8239087409443187	-3.2596373105057563	-3.4559319556497243	-3.6020599913279625	-3.1870866433571443	-3.1249387366083	-2.593459819566045	-2.4881166390211256	-1.8979094744881633	-0.46074498254063934	-2.895667393403685	3.6237155842105264	0.07199240473684211	-0.049465671052631575	1.0392230526315789
doud_2015_np	NP	40	Y	-0.5484064440120003	-0.8061506098884477	-0.567740950192724	-0.9801667854638465	-0.646530794452532	-0.9452694024289391	-0.2162597746333368	-0.887126275549381	-1.062283186307546	-0.7776060554798607	-0.7688108618925708	-0.787229137791105	-0.8596149108362959	-0.6029045172843944	-0.5281000424448564	-0.859791739066032	-0.6675424391988479	-0.8424038562702915	-0.5339195740209819	0	-4.301029995663981	-4.301029995663981	-4.301029995663981	-4.301029995663981	-4.301029995663981	-4.301029995663981	-4.301029995663981	-4.301029995663981	-4.301029995663981	-4.301029995663981	-4.301029995663981	-4.301029995663981	-4.301029995663981	-4.301029995663981	-4.301029995663981	-4.301029995663981	-4.301029995663981	-4.301029995663981	-4.301029995663981	0	-0.6943928678606995	-4.0859784958807825	3.867496947368421	0.6478528421052632	0.43188843157894735	1.1665200526315789
doud_2015_np	NP	41	I	-0.19677624877256397	-0.18375166998106737	-0.3798463525437436	-0.2767271437695492	-0.26378871048505503	-0.11426942625045985	-0.598643102645516	0	-0.6616142608113483	-0.03588370593053737	-0.14291084327121678	-0.13509368470147803	-0.2874707466736694	-0.15306179312209192	-0.29316373149005137	-0.08971845448891964	-0.020168125246205877	-0.2087773667115769	-0.2981719873704429	-0.3103630646022629	-2.7825160557860937	-3.3467874862246565	-3.6020599913279625	-3.3467874862246565	-2.530177984021837	-3.2596373105057563	-3.6020599913279625	0	-3.2596373105057563	-1.8431480989299889	-1.929962133392245	-3.4559319556497243	-3.2596373105057563	-3.2596373105057563	-3.2596373105057563	-3.2596373105057563	-2.939302159646388	-2.068033885271827	-3.3467874862246565	-3.070581074285707	-0.23251002094338782	-2.871097982567412	1.5642975263157894	0.11208528421052631	-0.10328618845870029	0.6413149263157895
doud_2015_np	NP	42	Q	-0.721909940864474	-0.7091328872402692	-0.669306401277191	-0.7001655934131665	-0.8458801170673147	-0.570738875151844	-0.5957826986247087	-0.6742434494255239	-0.5211770476301126	-0.8254788708529595	-0.8585373874031007	-0.9416666278884719	-0.6990113805134474	0	-0.7243003841929894	-0.8668521320563717	-0.8789250310028008	-0.7978233177758026	-0.8377262775089384	-0.7316487954774483	-2.2254830342714507	-2.869666231504994	-2.576754126063192	-2.4377071355435254	-2.218244625347531	-2.279840696594043	-2.7825160557860937	-1.9566377219788704	-2.211124884224583	-1.0378675307017646	-2.151810883008601	-2.6478174818886373	-2.3925449767853313	0	-2.2716462179787715	-2.515700160653214	-2.4881166390211256	-2.1337126609158052	-2.869666231504994	-2.8096683018297086	-0.7085153607683468	-2.243826279780112	0.029527445421052644	0.4811220263157895	0.39625892631578946	0.12367783210526315
doud_2015_np	NP	43	M	-0.529817888270001	-0.6038035006013536	-0.7302545159995993	-0.49829504572657757	-0.5163226731527872	-0.6362678648060504	-0.4993861092863344	-0.5322081385595488	-0.4177054730389928	-0.4468961213460637	0	-0.038848315226510235	-0.8969681037274977	-0.7359216121996007	-0.6649781908847102	-0.7173971719609116	-0.4642087023280688	-0.4153189715079888	-0.7947842301520142	-0.573955642521265	-4.301029995663981	-4.301029995663981	-4.301029995663981	-4.301029995663981	-4.301029995663981	-4.301029995663981	-4.301029995663981	-4.301029995663981	-4.301029995663981	-4.301029995663981	0	-4.301029995663981	-4.301029995663981	-4.301029995663981	-4.301029995663981	-4.301029995663981	-4.301029995663981	-4.301029995663981	-4.301029995663981	-4.301029995663981	-0.5356669135647938	-4.0859784958807825	3.7134146842105262	-0.08178952684210526	-0.11457803765761052	0.6922792421052631
doud_2015_np	NP	44	C	-0.3210861784565394	0	-0.6220742675279908	-0.37609671514925014	-0.523972994468297	-0.34656399946651556	-0.6247439920539823	-0.15955835392956114	-0.039952984978206985	-0.27925259386232265	-0.4746853040931218	-0.37282817286655917	-0.6973876497809798	-0.6482469742641921	-0.3741171400460848	-0.6074554491470253	-0.4255874149890197	-0.09930829429854908	-0.1357562049150773	-0.5519969574046877	-4.301029995663981	0	-4.301029995663981	-4.301029995663981	-4.301029995663981	-4.301029995663981	-4.301029995663981	-4.301029995663981	-4.301029995663981	-4.301029995663981	-4.301029995663981	-4.301029995663981	-4.301029995663981	-4.301029995663981	-4.301029995663981	-4.301029995663981	-4.301029995663981	-4.301029995663981	-4.301029995663981	-4.301029995663981	-0.38403358208489813	-4.0859784958807825	0.5888769526315789	-0.13107706368421052	-0.17504162947195598	-0.3789841210526316
doud_2015_np	NP	45	T	-0.6664506960554503	-0.3465722918580345	-0.5687206401961128	-0.8311701792135768	-0.6822328304273868	-0.7157389103829941	-0.645280477591253	-0.5963331832264144	-0.6649486311604798	-0.3917361686297413	-0.5965497770171452	-0.5010652980104748	-0.6082524193814542	-0.6948937416698286	-0.5284769704489337	-0.299041503891263	0	-0.16859083854734713	-0.6570161855448811	-0.8191687135036801	-0.9907616290315336	-2.869666231504994	-2.7825160557860937	-2.838631997765025	-3.1870866433571443	-2.3233063903751336	-3.3467874862246565	-2.838631997765025	-2.7569619513137056	-2.7569619513137056	-3.1249387366083	-2.6478174818886373	-2.515700160653214	-2.9030899869919438	-2.9030899869919438	-1.9645702618154517	0	-2.4881166390211256	-3.4559319556497243	-3.2596373105057563	-0.5491119728378225	-2.5977102427281555	-0.22440546842105263	0.15274334842105264	0.020315105263157898	-0.26135524473684213
doud_2015_np	NP	46	E	-0.7131013805010415	-0.5270506657795687	-0.5579045320337672	0	-0.4768442390829294	-0.6933848405690285	-0.6736876226742762	-0.49206451550539304	-0.7093595980867197	-0.6691550112896609	-0.47614728010545904	-0.6060833545006239	-0.3843094673215505	-0.6857162355255204	-0.573704292992334	-0.775097621324229	-0.47280722750065574	-0.6528797323233133	-0.6898541299918496	-0.8455397788203268	-4.301029995663981	-4.301029995663981	-4.301029995663981	0	-4.301029995663981	-4.301029995663981	-4.301029995663981	-4.301029995663981	-4.301029995663981	-4.301029995663981	-4.301029995663981	-4.301029995663981	-4.301029995663981	-4.301029995663981	-4.301029995663981	-4.301029995663981	-4.301029995663981	-4.301029995663981	-4.301029995663981	-4.301029995663981	-0.5837345762964123	-4.0859784958807825	-0.4071355894736842	-0.12869299536334	-0.08973568422497152	-0.355058
doud_2015_np	NP	47	L	-0.7441708269284637	-0.2871907946746152	-0.5288180457274112	-0.7087324554546155	-0.5694723317849719	-0.4958516057113241	-0.6392811362921544	-0.507664822676925	-0.6408517636672222	0	-0.3787836077866432	-0.6835373657415393	-0.45614868632728195	-0.7443006681164188	-0.45905241925890017	-0.6383741583434601	-0.5077756958345142	-0.34281158879501433	-0.6678140679276119	-0.4983666636002279	-4.301029995663981	-4.301029995663981	-4.301029995663981	-4.301029995663981	-4.301029995663981	-4.301029995663981	-4.301029995663981	-4.301029995663981	-4.301029995663981	0	-4.301029995663981	-4.301029995663981	-4.301029995663981	-4.301029995663981	-4.301029995663981	-4.301029995663981	-4.301029995663981	-4.301029995663981	-4.301029995663981	-4.301029995663981	-0.5249499352324658	-4.0859784958807825	2.8054915789473682	-0.08567949473684211	-0.2677572795385	0.3729252584210526
doud_2015_np	NP	48	K	-0.282930135611917	-0.5698559794448843	-0.4201009451823456	-0.750584763214731	-0.5555782352729556	-0.12805263013784776	-0.40746247653722506	-0.5091191349597526	0	-0.5304976041041616	-0.42071027535913413	-0.408061148805983	-0.6047210391031839	-0.24495812622568006	-0.5159757359642957	-0.45323108028268644	-0.32401462114777807	-0.4646447975745785	-0.6938344189661131	-0.7927049100634622	-2.6289321377282637	-3.6020599913279625	-3.0222763947111524	-2.462180904926726	-3.2596373105057563	-2.709965388637482	-2.7328282715969863	-3.0222763947111524	0	-2.6675615400843946	-3.1249387366083	-2.6478174818886373	-2.709965388637482	-1.108741383095861	-1.929962133392245	-2.709965388637482	-2.6289321377282637	-2.9030899869919438	-3.3467874862246565	-3.0222763947111524	-0.45385190289793576	-2.6120097426072952	1.1623719736842104	0.5845658947368421	0.529263952631579	0.15758848421052632
doud_2015_np	NP	49	L	-0.42125851060550135	-0.6124531761643474	-0.6017105306711763	-0.7301237231390304	-0.3070287891481829	-0.7316059479967598	-0.7678004549850196	-0.3624603425865655	-0.7600579776724877	0	-0.4893193238803025	-0.6290111849538175	-0.5451139134243548	-0.5614011967538918	-0.5925366279622577	-0.6701666331778774	-0.40919175459511353	-0.3844598138419822	-0.5699550928057141	-0.39960623866120043	-2.869666231504994	-3.3467874862246565	-3.6020599913279625	-3.3467874862246565	-1.8341623753098717	-3.4559319556497243	-3.4559319556497243	-2.183758700008217	-3.3467874862246565	0	-2.3615107430453626	-3.4559319556497243	-3.1870866433571443	-3.1249387366083	-3.3467874862246565	-3.3467874862246565	-3.070581074285707	-2.4377071355435254	-3.1249387366083	-2.8096683018297086	-0.5272630616512791	-2.8853905983750776	3.6880883157894737	0.14249862894736842	-0.027685030105263155	0.4966047542105263
doud_2015_np	NP	50	S	0.22875231166057958	0.028362065239272347	-0.3427801271725787	-0.1161531223750103	-0.22440439250421462	0.15338626003850533	-0.139865051141875	-0.6859667617937759	-0.1255872486278133	-0.3313439758390962	-0.2413653949040873	-0.28311405908096865	0.023793527011599643	0.06785766801354894	-0.23074925494951343	0	-0.005162821916299567	-0.3985093048968561	-0.7453645698423736	-0.5684761834450096	-2.2967086218813386	-2.939302159646388	-0.9081572502619019	-2.170696227168975	-3.0222763947111524	-1.7999707334462296	-2.3233063903751336	-3.1870866433571443	-2.1972262747080245	-2.939302159646388	-3.3467874862246565	-0.9271988505901508	-2.4145392704914994	-2.3615107430453626	-2.4881166390211256	0	-2.1771783546968955	-2.978810700930062	-3.2596373105057563	-2.6108339156354674	-0.19683452182629832	-2.3174323063171824	1.0019748557894737	0.5746073152631579	0.2673503415789474	-0.22896611631578948
doud_2015_np	NP	51	D	-0.11082599804277163	-0.4676589787513255	0	-0.2979768882127141	-0.5628295802549881	-0.07309014433156885	-0.56097346166426	-0.2389489704691854	-0.736393968707497	-0.20016440085622964	-0.42663471586400503	0.2171496293581164	-0.2301668208320008	-0.1588319303989538	-0.2207488831270819	-0.2773176887363826	0.05785548140956835	-0.14772908844262544	-0.6516645981156778	-0.4440877467955286	-4.301029995663981	-4.301029995663981	0	-4.301029995663981	-4.301029995663981	-4.301029995663981	-4.301029995663981	-4.301029995663981	-4.301029995663981	-4.301029995663981	-4.301029995663981	-4.301029995663981	-4.301029995663981	-4.301029995663981	-4.301029995663981	-4.301029995663981	-4.301029995663981	-4.301029995663981	-4.301029995663981	-4.301029995663981	-0.27655193764175556	-4.0859784958807825	0.585749	0.6674933631578948	0.4375975315789474	0.015865347631578947
doud_2015_np	NP	52	Y	-0.07806369091656412	-0.5180572774958928	-0.601307815750086	-0.39388169590568795	-0.3288168064903027	-0.28923125110612	-0.568034502539112	-0.5980607549520491	-0.6050160098146892	-0.5939316634164965	-0.21403127824640528	-0.29392475237109766	-0.419446616362236	-0.6391079044089478	-0.562531027334728	-0.27923939522968544	0.13875742586559986	-0.4192092904149751	-0.4909041271559757	0	-1.558304864359283	-2.279840696594043	-1.3731465853332743	-1.4553119776973225	-1.894489815230026	-1.3973974795797435	-0.6932533919222882	-1.9374180157718368	-0.6364820334174345	-1.6243363860391147	-2.0942041196321317	-0.8946601601947136	-1.7088532382681143	-1.180127178049454	-1.0271032155634556	-1.4406919890929875	-1.556737012541305	-1.8167301563171954	-2.279840696594043	0	-0.3877019217022726	-1.4424464506098884	0.6507798578947368	0.11984577194736842	0.6551159157894737	0.5649165789473685
doud_2015_np	NP	53	E	-0.4211353833871254	-0.6654523159347667	-0.46216350000483974	0	-0.6706457453665036	-0.8020525920595163	-0.7534123399324721	-0.6915386774517619	-0.6186957874490956	-0.723936580306157	-0.7043378364416886	-0.7313757126872008	-0.7800528330502566	-0.5869685920535319	-0.6880027572188919	-0.49541687445225363	-0.6437088106449582	-0.7342810848254275	-0.5465080356626674	-0.43690357580733713	-2.2636034977233574	-3.8239087409443187	-0.5836091589416064	0	-3.2596373105057563	-2.6289321377282637	-2.838631997765025	-3.1249387366083	-2.2557070168773237	-2.9030899869919438	-3.2596373105057563	-2.560667306169737	-2.474955192963155	-2.1456939581989194	-2.8096683018297086	-2.530177984021837	-2.6108339156354674	-2.869666231504994	-3.6020599913279625	-3.1249387366083	-0.6078294517368226	-2.5835178756425865	2.9805623157894736	1.7892363157894737	1.6305983684210525	0.18989036842105264
doud_2015_np	NP	54	G	-0.16995836255985236	-0.6870830023854048	-0.5562075511245358	-0.5785334818405962	-0.7915159459000031	0	-0.3243263094868373	-0.8239960269766996	-0.7253964464913276	-0.7865456515229242	-0.6658504698764355	-0.545795907242598	-0.593030550378471	-0.42829082407526076	-0.514896493758024	-0.3004468541617417	-0.3736442492336761	-0.7022084273497504	-0.6876953087637308	-0.778810817878855	-0.8426943696720337	-1.514988785421427	-2.462180904926726	-2.425968732272281	-2.7825160557860937	0	-3.070581074285707	-2.7328282715969863	-2.3615107430453626	-2.3925449767853313	-2.7328282715969863	-2.515700160653214	-1.9850596502070634	-2.54515513999149	-1.1577028656719348	-1.6746896282889387	-2.1456939581989194	-2.170696227168975	-3.1870866433571443	-2.9030899869919438	-0.5517116340503362	-2.180175822295928	1.7656081684210525	-0.2357016	-0.11160101315789474	-1.9341523684210526
doud_2015_np	NP	55	R	-0.5921978047775924	-0.4919938005739615	-0.5435544163457029	-0.6796207985151256	-0.6461599127954701	-0.7021281990919795	-0.3083903378146357	-0.6580959979746827	-0.17868103653886713	-0.40652878199011383	-0.6482587016776817	-0.67372851448874	-0.5921456318136507	-0.4647508951505137	0	-0.6513678878357776	-0.6117288230016773	-0.6331828109559989	-0.8177464142837868	-0.6036375059435242	-1.4874490070957893	-2.279840696594043	-2.5016894462103996	-1.8680607047895754	-2.057991946977687	-2.0065637695023884	-2.1278437272517072	-1.4821445810699714	-1.2744967311406845	-1.3138107657559763	-1.6546262694409115	-2.0385789059335515	-1.9336740746379624	-1.7000570999772329	0	-1.8910968723326866	-1.6565914061961426	-0.7056440148548394	-2.6478174818886373	-2.3233063903751336	-0.5451949135784742	-1.7475641946012659	1.3367237368421052	0.7129546421052632	0.7279496789473684	0.45081435789473684
doud_2015_np	NP	56	L	-0.5000065337070013	-0.41515731521451604	-0.5778486978883045	-0.5955390811839374	-0.6502240956876637	-0.5264712659845301	-0.40023171382554906	-0.286329455841297	-0.6855395342917404	0	-0.2189968836039074	-0.14508704482723328	-0.49521679958414366	-0.6646429634488171	-0.8118519174726326	-0.4723685022056645	-0.20321107108674547	-0.33904284002934115	-0.7210979537478153	-0.5895868660640894	-2.8096683018297086	-3.3467874862246565	-3.6020599913279625	-3.3467874862246565	-2.381951903287907	-3.4559319556497243	-3.4559319556497243	-1.2553159367231135	-3.2596373105057563	0	-2.2967086218813386	-3.3467874862246565	-3.1870866433571443	-3.070581074285707	-3.2596373105057563	-3.3467874862246565	-3.0222763947111524	-2.3615107430453626	-3.2596373105057563	-3.1870866433571443	-0.4649225267847465	-2.862608602076094	4.3791575157894735	-0.023397996842105258	-0.2317401210526316	0.31195913157894734
doud_2015_np	NP	57	I	-0.5440982793498472	-0.7365918984053104	-0.6941427294392124	-0.7810725710788547	-0.606014181157525	-0.4472235561019645	-0.7991654673485138	0	-0.6734085968384289	-0.020402950186766647	-0.5833524506932041	-0.4305737794660446	-0.5425086364223544	-0.5593446366164808	-0.6348008533371857	-0.754315780331498	-0.6577732920646533	-0.10478944432114928	-0.6887309243228779	-0.7569240542535173	-4.301029995663981	-4.301029995663981	-4.301029995663981	-4.301029995663981	-4.301029995663981	-4.301029995663981	-4.301029995663981	0	-4.301029995663981	-4.301029995663981	-4.301029995663981	-4.301029995663981	-4.301029995663981	-4.301029995663981	-4.301029995663981	-4.301029995663981	-4.301029995663981	-4.301029995663981	-4.301029995663981	-4.301029995663981	-0.5507617040867695	-4.0859784958807825	4.560724421052631	0.09504984010526316	0.04779432453210527	0.3020401210526316
doud_2015_np	NP	58	Q	-0.7418664339222351	-0.8168701550365649	-0.7032350335751228	-0.6686132340600754	-0.7789411497945925	-0.7759521200676441	-0.593557121288537	-0.8869468353084633	-0.5977875343281718	-0.8014085358655256	-0.760271595161514	-0.41750843549781425	-0.6881668873269211	0	-0.6404577584676594	-0.8014650274996585	-0.758685179834569	-0.7644726573203973	-0.7317130620747545	-0.6139882460255642	-2.54515513999149	-3.3467874862246565	-2.6675615400843946	-2.3925449767853313	-2.978810700930062	-2.6289321377282637	-1.6829818989518885	-2.709965388637482	-1.9685915357483759	-1.8167301563171954	-2.869666231504994	-2.576754126063192	-2.709965388637482	0	-2.0530567293021744	-2.6478174818886373	-2.6289321377282637	-2.7328282715969863	-3.3467874862246565	-3.0222763947111524	-0.6770953501227892	-2.466307260452834	3.0854652631578947	0.9326094736842105	1.2778073684210527	0.19930094736842108
doud_2015_np	NP	59	N	-0.7592483408454058	-0.9130462527238091	-0.5238712533496421	-0.8061805156063477	-0.7732852004447387	-0.4305645992150565	-0.5974866403437114	-0.9684352334902497	-0.6054409269866587	-0.6215146146743095	-0.742569754374462	0	-0.8459495458950278	-0.8561584688812894	-0.65300534961978	-0.8463037234993235	-0.573332995576603	-0.7578129045470521	-0.8368714149091131	-0.8246556693401782	-2.5016894462103996	-2.939302159646388	-2.2479515521805613	-2.6289321377282637	-2.978810700930062	-2.204119982655925	-2.8096683018297086	-2.1580151954098863	-2.593459819566045	-2.560667306169737	-3.1249387366083	0	-2.6108339156354674	-2.7569619513137056	-2.688246138944246	-2.381951903287907	-2.54515513999149	-2.7825160557860937	-3.1870866433571443	-2.939302159646388	-0.6967866702161379	-2.531980462344886	4.657967157894737	1.539362052631579	1.4004023157894736	-0.32414574736842106
doud_2015_np	NP	60	S	-0.653764782716804	-0.42953973204546064	-0.7142897438952934	-0.8682213366481	-0.7693497075701309	-0.3379873709528816	-0.945798993671858	-0.4552290211959921	-0.5028935812537632	-0.5970415969837796	-0.38804371858328207	-0.4542913794234591	-0.6441709238803036	-0.6759983814475735	-0.6013488116722729	0	-0.3269911015843825	-0.6446142425328031	-0.5488684575711238	-0.8944548171627248	-4.301029995663981	-4.301029995663981	-4.301029995663981	-4.301029995663981	-4.301029995663981	-4.301029995663981	-4.301029995663981	-4.301029995663981	-4.301029995663981	-4.301029995663981	-4.301029995663981	-4.301029995663981	-4.301029995663981	-4.301029995663981	-4.301029995663981	0	-4.301029995663981	-4.301029995663981	-4.301029995663981	-4.301029995663981	-0.5726448850395994	-4.0859784958807825	11.327531121578946	0.03772288421052631	1.6121643684210527	-1.0584083157894737
doud_2015_np	NP	61	L	-0.625837406741752	-0.34316464572157857	-0.2533069201014849	-0.39122943525553266	-0.370917654877366	-0.5420467794344567	-0.4637263022072754	-0.13531086418703833	-0.676436554013234	0	-0.4044109286154997	-0.3857840015605462	-0.6922184763662799	-0.5275353762915143	-0.7657002831374811	-0.41925608579651913	-0.39250217373889934	0.09825183875024	-0.4294097490634154	-0.33546819062049915	-2.288192770958809	-2.869666231504994	-3.1870866433571443	-2.939302159646388	-2.0629838925351858	-3.0222763947111524	-3.1870866433571443	0	-2.8096683018297086	-0.353155340766283	-1.9726503922252434	-2.978810700930062	-2.7569619513137056	-2.7569619513137056	-2.869666231504994	-2.838631997765025	-1.1545918603782066	-1.631713115097869	-2.978810700930062	-2.838631997765025	-0.40280049944900664	-2.3748424638945353	2.8554417368421054	0.11593928421052632	-0.09209747789473685	0.5428006315789474
doud_2015_np	NP	62	T	-0.32334348257659157	-0.4537394208840811	-0.8328007602585866	-0.49243044045210466	-0.7030290589578542	-0.5002469149916196	-0.6227564936152499	-0.7380943841968093	-0.8161566893479685	-0.6794340160008743	-0.8036163729630914	-0.08266476393012484	-0.605647958863402	-0.7830006644055979	-0.6127599249391774	0.03271081772383889	0	-0.6172102599265504	-0.7124458510508558	-0.6264775806238031	-2.40340290437354	-3.070581074285707	-2.7825160557860937	-2.978810700930062	-3.3467874862246565	-2.939302159646388	-3.2596373105057563	-1.9336740746379624	-2.7825160557860937	-2.939302159646388	-3.1870866433571443	-2.515700160653214	-2.688246138944246	-2.9030899869919438	-2.978810700930062	-1.2136035386276958	0	-2.688246138944246	-3.4559319556497243	-3.2596373105057563	-0.5486572110130252	-2.666344127821334	2.9375084736842103	0.7899683684210527	0.6786786526315789	-0.4841585263157895
doud_2015_np	NP	63	I	-0.22937395948595515	-0.2640769059891495	-0.11020563785354144	-0.7247344180307914	-0.6403170337137988	-0.900868621153722	-0.6665332883409034	0	-0.6005953025069352	-0.253434473303653	-0.2967594680874487	-0.7778477613928665	-0.38551821992011726	-0.6169912963502585	-0.5824418176715207	-0.7703415297450398	-0.594802757516299	-0.29354444548943903	-0.6775417595175977	-0.5814428116279032	-2.7825160557860937	-3.3467874862246565	-3.6020599913279625	-3.3467874862246565	-2.6675615400843946	-3.3467874862246565	-3.8239087409443187	0	-3.2596373105057563	-1.9336740746379624	-1.4359260210228533	-3.4559319556497243	-3.3467874862246565	-3.3467874862246565	-3.3467874862246565	-3.2596373105057563	-2.869666231504994	-1.63921731012672	-3.4559319556497243	-3.1870866433571443	-0.498368575384847	-2.872674002922567	3.4692567865789474	0.09093663631578948	-0.09030219937426316	0.2594435
doud_2015_np	NP	64	E	-0.8675610802184024	-0.574262676170156	-0.5431386752406809	0	-0.7764310355950349	-0.5520980447422079	-0.7035449600946208	-0.5136756222232065	-0.7286536252318806	-0.541026765335656	-0.650226701922891	-0.7117011253794024	-0.5577435310160365	-0.7580573377225909	-0.5676066821105925	-0.6471801512038025	-0.6731267715247043	-0.5654709012499767	-0.7744260946550898	-0.5574818408868	-4.301029995663981	-4.301029995663981	-4.301029995663981	0	-4.301029995663981	-4.301029995663981	-4.301029995663981	-4.301029995663981	-4.301029995663981	-4.301029995663981	-4.301029995663981	-4.301029995663981	-4.301029995663981	-4.301029995663981	-4.301029995663981	-4.301029995663981	-4.301029995663981	-4.301029995663981	-4.301029995663981	-4.301029995663981	-0.6131706811261867	-4.0859784958807825	7.233486315789474	0.47326481578947366	4.244242631578947	0.29998121473684214
doud_2015_np	NP	65	R	-0.8059115887473665	-0.6456000563307124	-0.6725177536760003	-0.6642434906947945	-0.7328310516602228	-0.647788156460054	-0.8304684343059426	-0.9085243663850031	-0.44837256227411276	-0.8823425339200758	-0.718328299704487	-0.5478159816060459	-0.7152994524272954	-0.7592587363661774	0	-0.6376319825265943	-0.7707825081158372	-0.7625396765154201	-0.8542691674012608	-0.9761292456016734	-2.530177984021837	-3.4559319556497243	-3.2596373105057563	-2.40340290437354	-3.1870866433571443	-2.688246138944246	-2.593459819566045	-2.9030899869919438	-1.233215484502141	-2.530177984021837	-1.2954205503037008	-2.560667306169737	-2.6478174818886373	-2.1771783546968955	0	-2.6289321377282637	-2.515700160653214	-2.7825160557860937	-3.3467874862246565	-2.869666231504994	-0.6990327522359538	-2.4804555988445203	0.8868157215789474	-0.0036251568421052536	1.2453227894736842	0.12121377684210526
doud_2015_np	NP	66	M	-0.5751475229925526	-0.5527763499202444	-0.6188540613153057	-0.6636141480524486	-0.420496860379246	-0.5478085541262209	-0.7628086948665114	-0.5901002414097314	-0.5629898826006534	-0.6790865603722135	0	-0.6555289046260294	-0.7644974979108925	-0.5606772366811613	-0.5519459131901102	-0.625905226127783	-0.6253315119539513	-0.5813605226407935	-0.6568934014500705	-0.7464904566963025	-1.8341623753098717	-2.688246138944246	-2.9030899869919438	-2.688246138944246	-2.3142582613977365	-2.2479515521805613	-3.1249387366083	-1.960585880823863	-2.6289321377282637	-1.6064247967304124	0	-2.869666231504994	-1.2786016244784946	-2.709965388637482	-2.7328282715969863	-2.218244625347531	-2.2716462179787715	-1.6243363860391147	-3.1249387366083	-2.9030899869919438	-0.5871156773656111	-2.286507673742153	5.206072263157895	0.11462443105263158	-0.06218671852631579	0.8294271578947369
doud_2015_np	NP	67	V	-0.2767316436824273	-0.5322213496932116	-0.6115231195427664	-0.40629847150521214	-0.5079958600878526	-0.289361883749673	-0.4797831183735989	-0.07285685293558973	-0.5541166446370978	-0.5573763400252264	-0.2945494142573909	-0.24894011330951607	-0.7705525272643384	-0.6098731382958693	-0.7993552701293885	-0.4483040041691103	-0.5811662189182105	0	-0.5852868411501754	-0.4953270297512664	-1.135192370973853	-2.449771646944906	-2.709965388637482	-2.515700160653214	-2.7328282715969863	-2.2479515521805613	-3.070581074285707	-1.8554257923903836	-2.5016894462103996	-1.9935339577507682	-2.4881166390211256	-1.2860896458710447	-2.288192770958809	-2.6478174818886373	-2.709965388637482	-2.1337126609158052	-1.9450041384708585	0	-3.3467874862246565	-3.070581074285707	-0.4560809920738961	-2.2564453473949193	5.813730410526316	-7.152989473684176e-4	-0.15247374859473684	-0.15085244736842107
doud_2015_np	NP	68	L	-0.5023252053514057	-0.560704240442021	-0.7939943608001129	-0.6618300931385022	-0.43571439366804676	-0.42291144043502615	-0.3435604077466561	-0.22787627483257678	-0.6092352903111325	0	-0.47844265508467776	-0.27296731882234043	-0.562026768967138	-0.5209254280241825	-0.6304178332763796	-0.4304381540958136	-0.534762540445125	-0.5423424642107973	-0.5645507373190656	-0.6768922500939064	-4.301029995663981	-4.301029995663981	-4.301029995663981	-4.301029995663981	-4.301029995663981	-4.301029995663981	-4.301029995663981	-4.301029995663981	-4.301029995663981	0	-4.301029995663981	-4.301029995663981	-4.301029995663981	-4.301029995663981	-4.301029995663981	-4.301029995663981	-4.301029995663981	-4.301029995663981	-4.301029995663981	-4.301029995663981	-0.48859589285324534	-4.0859784958807825	4.904067789473684	0.15383004210526316	-0.2125126394736842	0.9147922631578947
doud_2015_np	NP	69	S	-0.5376824766708047	-0.6087531765667584	-0.9346552323702083	-0.8181988852365224	-0.8142098667187962	-0.38425797773024273	-0.6853895486303015	-0.7892627734042383	-0.8088166500266375	-0.8426105421609301	-0.7825361889701306	-0.5901113258910737	-0.719710668744344	-0.7586247399752243	-0.891476879446992	0	-0.6137700541410384	-0.896002934986806	-0.6580785211681649	-0.7695798317819686	-1.8777841217271733	-2.709965388637482	-2.530177984021837	-2.6675615400843946	-1.2010042655561186	-2.083546051450075	-3.070581074285707	-2.560667306169737	-2.6478174818886373	-2.2254830342714507	-2.7825160557860937	-2.515700160653214	-2.3615107430453626	-2.7825160557860937	-2.7569619513137056	0	-2.122053048370812	-2.3925449767853313	-2.462180904926726	-1.8910968723326866	-0.6951864137310592	-2.282083450854632	0.7105745105263158	0.3152755789473684	0.6336949052631579	-0.5337201052631579
doud_2015_np	NP	70	A	0	-0.508047755671085	-0.4597894184403771	-0.6017607751302146	-0.8588116130006448	-0.24340800197246412	-0.8469605149397893	-0.657472665650877	-0.8423822247925252	-0.877948790686007	-0.8356300067565839	-0.7407860737381845	-0.9639562804878139	-0.8022822150460324	-0.7802992081780037	-0.15218769739904772	-0.20823073198602662	-0.7391959839631899	-0.6085285148278519	-0.6760750340866309	0	-4.301029995663981	-4.301029995663981	-4.301029995663981	-4.301029995663981	-4.301029995663981	-4.301029995663981	-4.301029995663981	-4.301029995663981	-4.301029995663981	-4.301029995663981	-4.301029995663981	-4.301029995663981	-4.301029995663981	-4.301029995663981	-4.301029995663981	-4.301029995663981	-4.301029995663981	-4.301029995663981	-4.301029995663981	-0.6201876753376675	-4.0859784958807825	12.926724684210527	-0.20950846315789473	-0.09433326727849964	-1.2525587894736843
doud_2015_np	NP	71	F	-0.4956784376523347	-0.6481286811381831	-0.5373752447733674	-0.6630047058927442	0	-0.639039134347985	-0.5034479644323042	-0.6961630238284151	-0.4694366342412196	-0.5001464657407455	-0.5797723106593766	-0.5057832101557259	-0.5809587950179793	-0.546655010494807	-0.434563452910051	-0.5924090879243659	-0.636908257916193	-0.5260569699559037	-0.17848131946757603	-0.06939729640070237	-2.381951903287907	-3.0222763947111524	-3.0222763947111524	-3.070581074285707	0	-2.6108339156354674	-3.6020599913279625	-2.593459819566045	-3.1870866433571443	-2.218244625347531	-2.869666231504994	-3.1249387366083	-2.8096683018297086	-3.3467874862246565	-3.2596373105057563	-1.2997290626435631	-2.7569619513137056	-2.576754126063192	-2.3233063903751336	-1.7269987279362622	-0.49017030014749896	-2.590160954361767	2.095473052631579	-0.1447834770526316	-0.22237297621052632	1.0214057263157894
doud_2015_np	NP	72	D	-0.8025333888979851	-0.7289738055358568	0	-0.6286940008649247	-0.8164337049228547	-0.6978603970839039	-0.765902065737689	-0.935680958578354	-0.8947946845826308	-0.8918123556548625	-0.6991282174777534	-0.798584713303581	-0.8725647972658054	-0.8778793321574221	-0.6410914778803999	-0.7558484993374364	-0.7619657870045319	-0.7893682001264133	-0.5866401403971061	-0.7231401020647275	-2.0385789059335515	-2.6289321377282637	0	-1.9850596502070634	-2.709965388637482	-1.9685915357483759	-2.6478174818886373	-2.6108339156354674	-2.3716110699496884	-2.4377071355435254	-2.939302159646388	-2.151810883008601	-2.279840696594043	-2.40340290437354	-2.530177984021837	-2.170696227168975	-2.341988603342888	-1.2810833139851387	-2.9030899869919438	-2.6675615400843946	-0.7334448314437119	-2.2534025760244902	0.7142897210526316	-0.21828789368421053	0.3997779210526316	-0.10547039621052631
doud_2015_np	NP	73	E	-0.07000869810829168	0.06379200271710046	-0.15988876730500015	0	-0.003090526058437254	-0.18704947788031628	-0.17337584872128672	0.1490255788310563	-0.07982438932466866	0.2600075176828619	-0.366141362550807	-0.22507538663478965	-0.8714690556557056	0.019984947558388838	-0.22008396685129533	-0.013713125990206654	0.19592512640697993	0.16617161050719575	-0.15670213228631444	0.03084131377496856	-2.5016894462103996	-3.8239087409443187	-1.4653394241715556	0	-3.4559319556497243	-2.838631997765025	-3.070581074285707	-3.3467874862246565	-2.4881166390211256	-3.1249387366083	-3.4559319556497243	-2.8096683018297086	-2.709965388637482	-2.381951903287907	-3.0222763947111524	-2.7569619513137056	-2.838631997765025	-3.1249387366083	-3.6020599913279625	-3.3467874862246565	-0.08203373199442839	-2.8082549804118218	0.7780701515789473	-0.2106494085204784	-0.204734329479401	-0.20821677578947367
doud_2015_np	NP	74	R	-0.4935510226999063	-0.7522974313001206	-0.47184758219754913	-0.6455280598179639	-0.6324628939696931	-0.7390661540175774	-0.4923406510581662	-0.8391134236200366	-0.1695462569810687	-0.46207505022051765	-0.48247785295128215	-0.621574397680002	-0.6665417911802928	-0.5007415219048776	0	-0.46656839674003664	-0.7622506031059392	-0.5852514659798983	-0.6581023444654479	-0.8114132020969417	-4.301029995663981	-4.301029995663981	-4.301029995663981	-4.301029995663981	-4.301029995663981	-4.301029995663981	-4.301029995663981	-4.301029995663981	-4.301029995663981	-4.301029995663981	-4.301029995663981	-4.301029995663981	-4.301029995663981	-4.301029995663981	0	-4.301029995663981	-4.301029995663981	-4.301029995663981	-4.301029995663981	-4.301029995663981	-0.5626375050993659	-4.0859784958807825	0.5766359561052632	-0.06092701790907934	0.19992976368421053	0.15412506315789473
doud_2015_np	NP	75	R	-0.8754425145499508	-0.8682087025914935	-0.7242221150160075	-0.8962728150950425	-0.904189267973477	-0.7831187980579435	-0.7790460247776476	-0.539038118380262	-0.37730194813338114	-0.946647489994227	-0.7635075464460885	-0.7421479103775527	-1.0211356069472926	-0.9161236861970075	0	-0.8466557263396189	-0.6739897300782322	-0.8886469401956346	-0.6821342431107184	-0.7099650610153455	-4.301029995663981	-4.301029995663981	-4.301029995663981	-4.301029995663981	-4.301029995663981	-4.301029995663981	-4.301029995663981	-4.301029995663981	-4.301029995663981	-4.301029995663981	-4.301029995663981	-4.301029995663981	-4.301029995663981	-4.301029995663981	0	-4.301029995663981	-4.301029995663981	-4.301029995663981	-4.301029995663981	-4.301029995663981	-0.7468897122638462	-4.0859784958807825	0.3267624505263158	0.4638080239473684	0.39303823157894735	0.16588113157894735
doud_2015_np	NP	76	N	-0.42611641946078865	-0.3968510911041401	-0.39676427954729143	-0.2569289455737115	-0.7502541937678571	-0.5906759846630811	-0.6759316119065131	-0.05716792182732037	-0.4280078115489468	-0.2905022496981491	-0.26567529103103465	0	-0.9583163970283537	-0.20026823083299106	-0.612056983514596	-0.4156440657509209	-0.5249454125542544	-0.026922644999242646	0.07625596628556415	-0.5606566493168027	-4.301029995663981	-4.301029995663981	-4.301029995663981	-4.301029995663981	-4.301029995663981	-4.301029995663981	-4.301029995663981	-4.301029995663981	-4.301029995663981	-4.301029995663981	-4.301029995663981	0	-4.301029995663981	-4.301029995663981	-4.301029995663981	-4.301029995663981	-4.301029995663981	-4.301029995663981	-4.301029995663981	-4.301029995663981	-0.38787151089202154	-4.0859784958807825	-0.2736623157894737	-0.16462361944538603	1.399629947368421	-0.13829685789473684
doud_2015_np	NP	77	K	-0.018458475928743244	0.23748076001549706	-0.47450292796181026	-0.4605760362148436	-0.5043424940494639	0.013344952193585174	0.1595591313472127	0.05788179379345931	0	-0.01626670702005493	-0.0011207088421517604	-0.03590086957595799	-0.5792324505754475	-0.13868046376483362	0.3073357390917574	-0.006177143076758097	-0.11324235915687725	0.13403269137723353	-0.5799262177474792	-0.5143794152166584	-2.576754126063192	-3.6020599913279625	-3.2596373105057563	-2.4377071355435254	-3.2596373105057563	-2.709965388637482	-2.6289321377282637	-2.939302159646388	0	-2.576754126063192	-3.070581074285707	-2.593459819566045	-2.6675615400843946	-2.218244625347531	-0.6177127337420986	-2.6675615400843946	-2.560667306169737	-2.838631997765025	-3.3467874862246565	-2.939302159646388	-0.12665856006561674	-2.5755629984468746	0.048691578947368426	-0.07776017491086115	-0.47348537904552634	-0.11940921
[truncated: 5,915 more rows]
[truncated: 99 more columns]
