# Supplementary material for: Exploring amino acid functions in a deep mutational landscape
Source: Mol Syst Biol. 2021 Jul 22;17(7):e10305. doi: 10.15252/msb.202110305 (PMC8297461; doi:10.15252/msb.202110305)
Supplement: Supplementary file 4 — Dataset EV3 [file MSB-17-e10305-s005.zip]

Archive with 3 entries (2 files):
- datasetEV3/
- datasetEV3/README.txt
- datasetEV3/datasetEV3.tsv
