# Supplementary material for: Exploring amino acid functions in a deep mutational landscape
Source: Mol Syst Biol. 2021 Jul 22;17(7):e10305. doi: 10.15252/msb.202110305 (PMC8297461; doi:10.15252/msb.202110305)
Supplement: Supplementary file 4 — Dataset EV3 [file MSB-17-e10305-s005.zip › datasetEV3/README.txt]

# Subtype assignments EV3

Table of subtypes assigned to each position in the deep landscape dataset (EV2) by our algorithm

## Columns
cluster: Assigned subtype, denoted Xi for subtype i of amino acid X, with i=O for outliers and i=P for permissive positions
study: Study the position came from
gene: Gene
position: Position in the gene (relative to cannonical Uniprot sequence)
wt: Wild-type amino acid
