# Supplementary material for: Exploring amino acid functions in a deep mutational landscape
Source: Mol Syst Biol. 2021 Jul 22;17(7):e10305. doi: 10.15252/msb.202110305 (PMC8297461; doi:10.15252/msb.202110305)
Supplement: Supplementary file 4 — Dataset EV3 [file MSB-17-e10305-s005.zip › datasetEV3/datasetEV3.tsv]

cluster	study	gene	position	wt
A1	ahler_2019_src	Src	11	A
A5	ahler_2019_src	Src	314	A
A3	ahler_2019_src	Src	330	A
A2	ahler_2019_src	Src	370	A
A1	ahler_2019_src	Src	374	A
A1	ahler_2019_src	Src	411	A
A5	ahler_2019_src	Src	421	A
A1	ahler_2019_src	Src	425	A
A1	ahler_2019_src	Src	433	A
A2	araya_2012_yap1	YAP1	175	A
A4	araya_2012_yap1	YAP1	180	A
A3	bandaru_2017_ras	Ras	11	A
A2	bandaru_2017_ras	Ras	18	A
A4	bandaru_2017_ras	Ras	59	A
A2	bandaru_2017_ras	Ras	66	A
A5	bandaru_2017_ras	Ras	83	A
A2	bandaru_2017_ras	Ras	122	A
A2	bandaru_2017_ras	Ras	130	A
A5	bandaru_2017_ras	Ras	134	A
A2	bandaru_2017_ras	Ras	146	A
A2	bandaru_2017_ras	Ras	155	A
A5	doud_2015_np	NP	2	A
A4	doud_2015_np	NP	22	A
A4	doud_2015_np	NP	27	A
A1	doud_2015_np	NP	70	A
A4	doud_2015_np	NP	85	A
A1	doud_2015_np	NP	123	A
A4	doud_2015_np	NP	129	A
A1	doud_2015_np	NP	131	A
A5	doud_2015_np	NP	153	A
A4	doud_2015_np	NP	178	A
A5	doud_2015_np	NP	179	A
A5	doud_2015_np	NP	181	A
A5	doud_2015_np	NP	182	A
A1	doud_2015_np	NP	218	A
A4	doud_2015_np	NP	233	A
A1	doud_2015_np	NP	234	A
A5	doud_2015_np	NP	237	A
A5	doud_2015_np	NP	251	A
A1	doud_2015_np	NP	260	A
A1	doud_2015_np	NP	263	A
A5	doud_2015_np	NP	271	A
A5	doud_2015_np	NP	278	A
A3	doud_2015_np	NP	284	A
A5	doud_2015_np	NP	286	A
A3	doud_2015_np	NP	323	A
A5	doud_2015_np	NP	332	A
A5	doud_2015_np	NP	336	A
A5	doud_2015_np	NP	337	A
A5	doud_2015_np	NP	366	A
A4	doud_2015_np	NP	373	A
A5	doud_2015_np	NP	387	A
A4	doud_2015_np	NP	401	A
A4	doud_2015_np	NP	403	A
A1	doud_2015_np	NP	411	A
A2	doud_2015_np	NP	427	A
A4	doud_2015_np	NP	428	A
A2	doud_2015_np	NP	442	A
A3	doud_2015_np	NP	451	A
A5	doud_2015_np	NP	471	A
A4	doud_2015_np	NP	472	A
A4	doud_2015_np	NP	493	A
A1	giacomelli_2018_tp53	TP53	63	A
A2	giacomelli_2018_tp53	TP53	69	A
A4	giacomelli_2018_tp53	TP53	70	A
A5	giacomelli_2018_tp53	TP53	76	A
AO	giacomelli_2018_tp53	TP53	83	A
AO	giacomelli_2018_tp53	TP53	84	A
A1	giacomelli_2018_tp53	TP53	86	A
A2	giacomelli_2018_tp53	TP53	88	A
A5	giacomelli_2018_tp53	TP53	119	A
A5	giacomelli_2018_tp53	TP53	129	A
A5	giacomelli_2018_tp53	TP53	138	A
A1	giacomelli_2018_tp53	TP53	159	A
A1	giacomelli_2018_tp53	TP53	161	A
A1	giacomelli_2018_tp53	TP53	189	A
A1	giacomelli_2018_tp53	TP53	276	A
A1	giacomelli_2018_tp53	TP53	307	A
A3	giacomelli_2018_tp53	TP53	347	A
A3	giacomelli_2018_tp53	TP53	364	A
A4	hartman_2018_cp	CP	22	A
A1	hartman_2018_cp	CP	31	A
A1	hartman_2018_cp	CP	42	A
A4	hartman_2018_cp	CP	54	A
A4	hartman_2018_cp	CP	69	A
A5	hartman_2018_cp	CP	81	A
A4	hartman_2018_cp	CP	82	A
A1	hartman_2018_cp	CP	97	A
A1	hartman_2018_cp	CP	108	A
A3	hartman_2018_cp	CP	122	A
A5	hartman_2018_cp	CP	124	A
A4	hartman_2018_cp	CP	125	A
A1	heredia_2018_ccr5	CCR5	29	A
A4	heredia_2018_ccr5	CCR5	30	A
A1	heredia_2018_ccr5	CCR5	73	A
A1	heredia_2018_ccr5	CCR5	87	A
A1	heredia_2018_ccr5	CCR5	90	A
A4	heredia_2018_ccr5	CCR5	91	A
A4	heredia_2018_ccr5	CCR5	92	A
A1	heredia_2018_ccr5	CCR5	129	A
A4	heredia_2018_ccr5	CCR5	133	A
A2	heredia_2018_ccr5	CCR5	136	A
A2	heredia_2018_ccr5	CCR5	139	A
A1	heredia_2018_ccr5	CCR5	156	A
A2	heredia_2018_ccr5	CCR5	159	A
A4	heredia_2018_ccr5	CCR5	233	A
A1	heredia_2018_ccr5	CCR5	249	A
A1	heredia_2018_ccr5	CCR5	278	A
A2	heredia_2018_ccr5	CCR5	298	A
A1	heredia_2018_cxcr4	CXCR4	34	A
A1	heredia_2018_cxcr4	CXCR4	83	A
A1	heredia_2018_cxcr4	CXCR4	95	A
A2	heredia_2018_cxcr4	CXCR4	98	A
A4	heredia_2018_cxcr4	CXCR4	100	A
A2	heredia_2018_cxcr4	CXCR4	111	A
A2	heredia_2018_cxcr4	CXCR4	128	A
A2	heredia_2018_cxcr4	CXCR4	164	A
A1	heredia_2018_cxcr4	CXCR4	175	A
A1	heredia_2018_cxcr4	CXCR4	180	A
A3	heredia_2018_cxcr4	CXCR4	237	A
A1	heredia_2018_cxcr4	CXCR4	247	A
A1	heredia_2018_cxcr4	CXCR4	250	A
A3	heredia_2018_cxcr4	CXCR4	289	A
A3	heredia_2018_cxcr4	CXCR4	291	A
A3	heredia_2018_cxcr4	CXCR4	303	A
A3	heredia_2018_cxcr4	CXCR4	307	A
A4	heredia_2018_cxcr4	CXCR4	313	A
A2	heredia_2018_cxcr4	CXCR4	316	A
A1	hietpas_2011_hsp90	HSP90	587	A
A2	jiang_2013_hsp90	HSP90	587	A
A2	jones_2019_adrb2	ADRB2	9	A
A1	jones_2019_adrb2	ADRB2	13	A
A1	jones_2019_adrb2	ADRB2	19	A
A5	jones_2019_adrb2	ADRB2	46	A
A2	jones_2019_adrb2	ADRB2	57	A
A3	jones_2019_adrb2	ADRB2	59	A
A1	jones_2019_adrb2	ADRB2	76	A
A1	jones_2019_adrb2	ADRB2	78	A
A2	jones_2019_adrb2	ADRB2	85	A
A2	jones_2019_adrb2	ADRB2	91	A
A3	jones_2019_adrb2	ADRB2	92	A
A1	jones_2019_adrb2	ADRB2	119	A
A5	jones_2019_adrb2	ADRB2	128	A
A3	jones_2019_adrb2	ADRB2	134	A
A2	jones_2019_adrb2	ADRB2	150	A
A1	jones_2019_adrb2	ADRB2	176	A
A5	jones_2019_adrb2	ADRB2	181	A
A5	jones_2019_adrb2	ADRB2	186	A
A2	jones_2019_adrb2	ADRB2	198	A
A3	jones_2019_adrb2	ADRB2	200	A
A2	jones_2019_adrb2	ADRB2	202	A
A4	jones_2019_adrb2	ADRB2	226	A
A2	jones_2019_adrb2	ADRB2	271	A
A1	jones_2019_adrb2	ADRB2	335	A
A5	jones_2019_adrb2	ADRB2	349	A
A2	kelsic_2016_infa	infA	34	A
A5	kitzman_2015_gal4	GAL4	10	A
A3	kitzman_2015_gal4	GAL4	29	A
A3	kitzman_2015_gal4	GAL4	52	A
A1	lee_2018_ha	HA	6	A
A1	lee_2018_ha	HA	16	A
A1	lee_2018_ha	HA	27	A
A5	lee_2018_ha	HA	35	A
A1	lee_2018_ha	HA	55	A
A1	lee_2018_ha	HA	85	A
A1	lee_2018_ha	HA	109	A
A1	lee_2018_ha	HA	122	A
A5	lee_2018_ha	HA	129	A
A5	lee_2018_ha	HA	154	A
A1	lee_2018_ha	HA	179	A
A1	lee_2018_ha	HA	212	A
A5	lee_2018_ha	HA	214	A
A5	lee_2018_ha	HA	269	A
A5	lee_2018_ha	HA	288	A
A4	lee_2018_ha	HA	320	A
A5	lee_2018_ha	HA	333	A
A5	lee_2018_ha	HA	350	A
A5	lee_2018_ha	HA	352	A
A1	lee_2018_ha	HA	380	A
A1	lee_2018_ha	HA	381	A
A3	lee_2018_ha	HA	388	A
A1	lee_2018_ha	HA	389	A
A5	lee_2018_ha	HA	441	A
A3	lee_2018_ha	HA	446	A
A5	lee_2018_ha	HA	475	A
A5	lee_2018_ha	HA	492	A
A5	lee_2018_ha	HA	511	A
A1	lee_2018_ha	HA	537	A
A2	lee_2018_ha	HA	546	A
A1	lee_2018_ha	HA	554	A
A1	matreyek_2018_pten	PTEN	72	A
A2	matreyek_2018_tpmt	TPMT	39	A
A5	matreyek_2018_tpmt	TPMT	73	A
A2	matreyek_2018_tpmt	TPMT	80	A
A2	matreyek_2018_tpmt	TPMT	154	A
A3	matreyek_2018_tpmt	TPMT	157	A
A2	matreyek_2018_tpmt	TPMT	167	A
A2	matreyek_2018_tpmt	TPMT	222	A
A1	melamed_2013_pab1	PAB1	141	A
A4	melamed_2013_pab1	PAB1	158	A
A2	melamed_2013_pab1	PAB1	178	A
A2	melamed_2013_pab1	PAB1	179	A
A2	melamed_2013_pab1	PAB1	182	A
A3	melamed_2013_pab1	PAB1	185	A
A3	melnikov_2014_aph3ii	APH3II	9	A
A3	melnikov_2014_aph3ii	APH3II	13	A
A3	melnikov_2014_aph3ii	APH3II	14	A
A3	melnikov_2014_aph3ii	APH3II	25	A
A5	melnikov_2014_aph3ii	APH3II	34	A
A3	melnikov_2014_aph3ii	APH3II	35	A
A3	melnikov_2014_aph3ii	APH3II	41	A
A3	melnikov_2014_aph3ii	APH3II	56	A
A3	melnikov_2014_aph3ii	APH3II	64	A
A3	melnikov_2014_aph3ii	APH3II	65	A
A3	melnikov_2014_aph3ii	APH3II	71	A
A1	melnikov_2014_aph3ii	APH3II	78	A
A3	melnikov_2014_aph3ii	APH3II	79	A
A3	melnikov_2014_aph3ii	APH3II	87	A
A4	melnikov_2014_aph3ii	APH3II	108	A
A2	melnikov_2014_aph3ii	APH3II	110	A
A2	melnikov_2014_aph3ii	APH3II	117	A
A1	melnikov_2014_aph3ii	APH3II	119	A
A3	melnikov_2014_aph3ii	APH3II	129	A
A3	melnikov_2014_aph3ii	APH3II	137	A
A1	melnikov_2014_aph3ii	APH3II	144	A
A3	melnikov_2014_aph3ii	APH3II	150	A
A3	melnikov_2014_aph3ii	APH3II	166	A
A3	melnikov_2014_aph3ii	APH3II	168	A
A3	melnikov_2014_aph3ii	APH3II	172	A
A3	melnikov_2014_aph3ii	APH3II	176	A
A2	melnikov_2014_aph3ii	APH3II	191	A
A1	melnikov_2014_aph3ii	APH3II	215	A
A1	melnikov_2014_aph3ii	APH3II	222	A
A2	melnikov_2014_aph3ii	APH3II	224	A
A3	melnikov_2014_aph3ii	APH3II	229	A
A2	melnikov_2014_aph3ii	APH3II	237	A
A3	melnikov_2014_aph3ii	APH3II	247	A
A3	melnikov_2014_aph3ii	APH3II	248	A
A5	melnikov_2014_aph3ii	APH3II	255	A
A3	mishra_2016_hsp90	HSP90	2	A
A2	mishra_2016_hsp90	HSP90	10	A
A1	mishra_2016_hsp90	HSP90	38	A
A1	mishra_2016_hsp90	HSP90	41	A
A1	mishra_2016_hsp90	HSP90	97	A
A3	mishra_2016_hsp90	HSP90	110	A
A2	mishra_2016_hsp90	HSP90	131	A
A4	mishra_2016_hsp90	HSP90	152	A
A4	olson_2014_proteing	Protein G	23	A
A1	olson_2014_proteing	Protein G	26	A
A2	olson_2014_proteing	Protein G	34	A
A2	roscoe_2013_ubi	UBI	46	A
A3	roscoe_2014_ubi	UBI	46	A
A3	starita_2013_ube4b	UBE4B	1163	A
A2	starita_2015_brca1	BRCA1	5	A
A3	starita_2015_brca1	BRCA1	17	A
A2	starita_2015_brca1	BRCA1	92	A
A1	starita_2015_brca1	BRCA1	108	A
A4	starita_2015_brca1	BRCA1	134	A
A2	starita_2015_brca1	BRCA1	221	A
A2	starita_2015_brca1	BRCA1	224	A
A1	starita_2015_brca1	BRCA1	253	A
A1	starita_2015_brca1	BRCA1	254	A
A1	starita_2015_brca1	BRCA1	280	A
A2	steinberg_2016_tem1	TEM1	15	A
A2	steinberg_2016_tem1	TEM1	16	A
A2	steinberg_2016_tem1	TEM1	34	A
A2	steinberg_2016_tem1	TEM1	40	A
A3	steinberg_2016_tem1	TEM1	77	A
A3	steinberg_2016_tem1	TEM1	84	A
A2	steinberg_2016_tem1	TEM1	123	A
A2	steinberg_2016_tem1	TEM1	124	A
A1	steinberg_2016_tem1	TEM1	133	A
A4	steinberg_2016_tem1	TEM1	215	A
A2	steinberg_2016_tem1	TEM1	230	A
A2	steinberg_2016_tem1	TEM1	235	A
A2	steinberg_2016_tem1	TEM1	245	A
A2	steinberg_2016_tem1	TEM1	246	A
A3	steinberg_2016_tem1	TEM1	266	A
A3	steinberg_2016_tem1	TEM1	276	A
A3	steinberg_2016_tem1	TEM1	280	A
A3	sun_2018_cbs	CBS	8	A
A4	sun_2018_cbs	CBS	38	A
A1	sun_2018_cbs	CBS	48	A
A4	sun_2018_cbs	CBS	69	A
A4	sun_2018_cbs	CBS	71	A
A1	sun_2018_cbs	CBS	107	A
A4	sun_2018_cbs	CBS	114	A
A1	sun_2018_cbs	CBS	130	A
A1	sun_2018_cbs	CBS	155	A
A1	sun_2018_cbs	CBS	157	A
A4	sun_2018_cbs	CBS	158	A
A4	sun_2018_cbs	CBS	159	A
A5	sun_2018_cbs	CBS	183	A
A4	sun_2018_cbs	CBS	186	A
A4	sun_2018_cbs	CBS	195	A
A1	sun_2018_cbs	CBS	207	A
A4	sun_2018_cbs	CBS	226	A
A4	sun_2018_cbs	CBS	231	A
A1	sun_2018_cbs	CBS	237	A
A4	sun_2018_cbs	CBS	253	A
A4	sun_2018_cbs	CBS	265	A
A5	sun_2018_cbs	CBS	288	A
A1	sun_2018_cbs	CBS	331	A
A1	sun_2018_cbs	CBS	335	A
A2	sun_2018_cbs	CBS	340	A
A1	sun_2018_cbs	CBS	350	A
A1	sun_2018_cbs	CBS	357	A
A2	sun_2018_cbs	CBS	360	A
A1	sun_2018_cbs	CBS	361	A
A4	sun_2018_cbs	CBS	421	A
A2	sun_2018_cbs	CBS	446	A
A2	sun_2018_cbs	CBS	452	A
A4	sun_2018_cbs	CBS	470	A
A4	sun_2018_cbs	CBS	509	A
A1	sun_2018_cbs	CBS	536	A
A1	sun_2018_cbs	CBS	544	A
A5	sun_2018_cbs	CBS	545	A
A1	weile_2017_calm1	CALM1	2	A
A1	weile_2017_calm1	CALM1	11	A
A2	weile_2017_calm1	CALM1	16	A
A1	weile_2017_calm1	CALM1	47	A
A1	weile_2017_calm1	CALM1	58	A
A4	weile_2017_calm1	CALM1	74	A
A2	weile_2017_calm1	CALM1	89	A
A4	weile_2017_calm1	CALM1	103	A
A2	weile_2017_calm1	CALM1	104	A
A2	weile_2017_calm1	CALM1	129	A
A2	weile_2017_calm1	CALM1	148	A
A2	weile_2017_sumo1	SUMO1	72	A
A4	weile_2017_tpk1	TPK1	4	A
A1	weile_2017_tpk1	TPK1	39	A
A4	weile_2017_tpk1	TPK1	43	A
A1	weile_2017_tpk1	TPK1	45	A
A2	weile_2017_tpk1	TPK1	49	A
A4	weile_2017_tpk1	TPK1	84	A
A4	weile_2017_tpk1	TPK1	129	A
A5	weile_2017_tpk1	TPK1	137	A
A1	weile_2017_tpk1	TPK1	145	A
A3	weile_2017_tpk1	TPK1	210	A
A1	weile_2017_tpk1	TPK1	240	A
A2	weile_2017_ube2i	UBE2I	5	A
A4	weile_2017_ube2i	UBE2I	10	A
A3	weile_2017_ube2i	UBE2I	15	A
A3	weile_2017_ube2i	UBE2I	26	A
A5	weile_2017_ube2i	UBE2I	44	A
A1	weile_2017_ube2i	UBE2I	106	A
A5	weile_2017_ube2i	UBE2I	129	A
A4	weile_2017_ube2i	UBE2I	131	A
A1	weile_2017_ube2i	UBE2I	133	A
A5	weile_2017_ube2i	UBE2I	152	A
A1	weile_2017_ube2i	UBE2I	156	A
A1	wrenbeck_2017_amie	amiE	16	A
A1	wrenbeck_2017_amie	amiE	35	A
A1	wrenbeck_2017_amie	amiE	39	A
A1	wrenbeck_2017_amie	amiE	76	A
A1	wrenbeck_2017_amie	amiE	90	A
A1	wrenbeck_2017_amie	amiE	94	A
A4	wrenbeck_2017_amie	amiE	114	A
A1	wrenbeck_2017_amie	amiE	179	A
A1	wrenbeck_2017_amie	amiE	183	A
A1	wrenbeck_2017_amie	amiE	196	A
A1	wrenbeck_2017_amie	amiE	204	A
A1	wrenbeck_2017_amie	amiE	206	A
A1	wrenbeck_2017_amie	amiE	208	A
A1	wrenbeck_2017_amie	amiE	210	A
A1	wrenbeck_2017_amie	amiE	216	A
A1	wrenbeck_2017_amie	amiE	218	A
A1	wrenbeck_2017_amie	amiE	220	A
A1	wrenbeck_2017_amie	amiE	221	A
A2	wrenbeck_2017_amie	amiE	234	A
A1	wrenbeck_2017_amie	amiE	256	A
A2	wrenbeck_2017_amie	amiE	266	A
A3	wrenbeck_2017_amie	amiE	289	A
A1	wrenbeck_2017_amie	amiE	298	A
A1	wrenbeck_2017_amie	amiE	312	A
A1	wrenbeck_2017_amie	amiE	315	A
A4	wrenbeck_2017_amie	amiE	330	A
AP	bandaru_2017_ras	Ras	121	A
AP	giacomelli_2018_tp53	TP53	39	A
AP	giacomelli_2018_tp53	TP53	74	A
AP	giacomelli_2018_tp53	TP53	78	A
AP	giacomelli_2018_tp53	TP53	79	A
AP	giacomelli_2018_tp53	TP53	353	A
AP	giacomelli_2018_tp53	TP53	355	A
AP	heredia_2018_ccr5	CCR5	317	A
AP	heredia_2018_ccr5	CCR5	331	A
AP	heredia_2018_ccr5	CCR5	335	A
AP	heredia_2018_cxcr4	CXCR4	137	A
AP	heredia_2018_cxcr4	CXCR4	141	A
AP	heredia_2018_cxcr4	CXCR4	152	A
AP	kelsic_2016_infa	infA	2	A
AP	matreyek_2018_pten	PTEN	79	A
AP	matreyek_2018_pten	PTEN	333	A
AP	matreyek_2018_tpmt	TPMT	202	A
AP	mishra_2016_hsp90	HSP90	87	A
AP	mishra_2016_hsp90	HSP90	103	A
AP	mishra_2016_hsp90	HSP90	107	A
AP	mishra_2016_hsp90	HSP90	112	A
AP	mishra_2016_hsp90	HSP90	202	A
AP	olson_2014_proteing	Protein G	20	A
AP	olson_2014_proteing	Protein G	24	A
AP	olson_2014_proteing	Protein G	48	A
AP	steinberg_2016_tem1	TEM1	9	A
AP	steinberg_2016_tem1	TEM1	148	A
AP	steinberg_2016_tem1	TEM1	170	A
AP	steinberg_2016_tem1	TEM1	182	A
AP	steinberg_2016_tem1	TEM1	183	A
AP	steinberg_2016_tem1	TEM1	200	A
AP	steinberg_2016_tem1	TEM1	211	A
AP	steinberg_2016_tem1	TEM1	222	A
AP	steinberg_2016_tem1	TEM1	225	A
AP	sun_2018_cbs	CBS	24	A
AP	sun_2018_cbs	CBS	60	A
AP	sun_2018_cbs	CBS	355	A
AP	weile_2017_sumo1	SUMO1	6	A
AP	weile_2017_ube2i	UBE2I	150	A
AP	wrenbeck_2017_amie	amiE	28	A
AP	wrenbeck_2017_amie	amiE	29	A
AP	wrenbeck_2017_amie	amiE	70	A
AP	wrenbeck_2017_amie	amiE	78	A
AP	wrenbeck_2017_amie	amiE	268	A
C1	ahler_2019_src	Src	280	C
C2	ahler_2019_src	Src	501	C
C2	bandaru_2017_ras	Ras	51	C
C2	bandaru_2017_ras	Ras	80	C
C1	bandaru_2017_ras	Ras	118	C
C1	doud_2015_np	NP	44	C
CO	doud_2015_np	NP	164	C
C1	doud_2015_np	NP	223	C
C1	doud_2015_np	NP	275	C
C1	doud_2015_np	NP	279	C
C2	doud_2015_np	NP	333	C
C1	giacomelli_2018_tp53	TP53	124	C
C2	giacomelli_2018_tp53	TP53	135	C
C2	giacomelli_2018_tp53	TP53	141	C
C1	giacomelli_2018_tp53	TP53	176	C
C1	giacomelli_2018_tp53	TP53	182	C
C1	giacomelli_2018_tp53	TP53	229	C
C1	giacomelli_2018_tp53	TP53	238	C
C1	giacomelli_2018_tp53	TP53	242	C
C1	giacomelli_2018_tp53	TP53	275	C
CO	giacomelli_2018_tp53	TP53	277	C
C2	hartman_2018_cp	CP	47	C
C1	hartman_2018_cp	CP	102	C
C1	heredia_2018_ccr5	CCR5	20	C
C2	heredia_2018_ccr5	CCR5	58	C
C1	heredia_2018_ccr5	CCR5	101	C
C1	heredia_2018_ccr5	CCR5	178	C
C2	heredia_2018_ccr5	CCR5	213	C
C1	heredia_2018_ccr5	CCR5	224	C
C1	heredia_2018_ccr5	CCR5	269	C
C1	heredia_2018_ccr5	CCR5	290	C
C2	heredia_2018_ccr5	CCR5	291	C
C2	heredia_2018_ccr5	CCR5	321	C
C1	heredia_2018_ccr5	CCR5	323	C
C2	heredia_2018_ccr5	CCR5	324	C
C1	heredia_2018_cxcr4	CXCR4	28	C
C1	heredia_2018_cxcr4	CXCR4	109	C
C1	heredia_2018_cxcr4	CXCR4	186	C
C1	heredia_2018_cxcr4	CXCR4	218	C
C1	heredia_2018_cxcr4	CXCR4	220	C
CO	heredia_2018_cxcr4	CXCR4	251	C
C1	heredia_2018_cxcr4	CXCR4	274	C
CO	heredia_2018_cxcr4	CXCR4	295	C
CO	heredia_2018_cxcr4	CXCR4	296	C
C1	jones_2019_adrb2	ADRB2	77	C
C1	jones_2019_adrb2	ADRB2	106	C
C2	jones_2019_adrb2	ADRB2	116	C
C2	jones_2019_adrb2	ADRB2	125	C
C1	jones_2019_adrb2	ADRB2	184	C
C1	jones_2019_adrb2	ADRB2	190	C
C1	jones_2019_adrb2	ADRB2	191	C
C1	jones_2019_adrb2	ADRB2	265	C
C1	jones_2019_adrb2	ADRB2	285	C
C2	jones_2019_adrb2	ADRB2	327	C
C1	jones_2019_adrb2	ADRB2	341	C
C2	jones_2019_adrb2	ADRB2	378	C
C1	jones_2019_adrb2	ADRB2	406	C
CO	kitzman_2015_gal4	GAL4	11	C
C1	kitzman_2015_gal4	GAL4	14	C
C1	kitzman_2015_gal4	GAL4	21	C
C1	kitzman_2015_gal4	GAL4	28	C
C1	kitzman_2015_gal4	GAL4	31	C
C1	kitzman_2015_gal4	GAL4	38	C
C1	lee_2018_ha	HA	30	C
C1	lee_2018_ha	HA	68	C
C1	lee_2018_ha	HA	80	C
C1	lee_2018_ha	HA	92	C
C1	lee_2018_ha	HA	113	C
C1	lee_2018_ha	HA	155	C
C1	lee_2018_ha	HA	293	C
C1	lee_2018_ha	HA	297	C
C1	lee_2018_ha	HA	321	C
C1	lee_2018_ha	HA	482	C
C1	lee_2018_ha	HA	489	C
C1	lee_2018_ha	HA	493	C
C2	lee_2018_ha	HA	540	C
C1	lee_2018_ha	HA	555	C
C1	lee_2018_ha	HA	562	C
C1	lee_2018_ha	HA	565	C
C1	matreyek_2018_pten	PTEN	124	C
C2	matreyek_2018_pten	PTEN	218	C
C1	matreyek_2018_tpmt	TPMT	70	C
C2	matreyek_2018_tpmt	TPMT	133	C
C1	matreyek_2018_tpmt	TPMT	165	C
C2	matreyek_2018_tpmt	TPMT	212	C
C1	matreyek_2018_tpmt	TPMT	216	C
C1	matreyek_2018_tpmt	TPMT	234	C
CO	melnikov_2014_aph3ii	APH3II	31	C
C2	melnikov_2014_aph3ii	APH3II	77	C
C1	melnikov_2014_aph3ii	APH3II	131	C
C2	melnikov_2014_aph3ii	APH3II	192	C
C2	melnikov_2014_aph3ii	APH3II	209	C
C2	starita_2015_brca1	BRCA1	24	C
C1	starita_2015_brca1	BRCA1	27	C
C1	starita_2015_brca1	BRCA1	39	C
C2	starita_2015_brca1	BRCA1	44	C
C1	starita_2015_brca1	BRCA1	47	C
C1	starita_2015_brca1	BRCA1	61	C
C1	starita_2015_brca1	BRCA1	64	C
C1	starita_2015_brca1	BRCA1	226	C
C2	starita_2015_brca1	BRCA1	274	C
C2	steinberg_2016_tem1	TEM1	75	C
C2	steinberg_2016_tem1	TEM1	121	C
C1	sun_2018_cbs	CBS	15	C
C1	sun_2018_cbs	CBS	52	C
C1	sun_2018_cbs	CBS	103	C
C1	sun_2018_cbs	CBS	109	C
C2	sun_2018_cbs	CBS	165	C
C1	sun_2018_cbs	CBS	244	C
C1	sun_2018_cbs	CBS	272	C
C2	sun_2018_cbs	CBS	275	C
C1	sun_2018_cbs	CBS	346	C
C2	sun_2018_cbs	CBS	370	C
C1	sun_2018_cbs	CBS	431	C
C1	weile_2017_sumo1	SUMO1	52	C
C1	weile_2017_tpk1	TPK1	20	C
C1	weile_2017_tpk1	TPK1	44	C
C2	weile_2017_tpk1	TPK1	88	C
C2	weile_2017_tpk1	TPK1	104	C
C1	weile_2017_tpk1	TPK1	183	C
C1	weile_2017_tpk1	TPK1	192	C
C2	weile_2017_ube2i	UBE2I	43	C
C2	weile_2017_ube2i	UBE2I	75	C
CO	weile_2017_ube2i	UBE2I	93	C
CO	weile_2017_ube2i	UBE2I	138	C
C1	wrenbeck_2017_amie	amiE	91	C
C1	wrenbeck_2017_amie	amiE	139	C
C1	wrenbeck_2017_amie	amiE	166	C
C1	wrenbeck_2017_amie	amiE	178	C
C1	wrenbeck_2017_amie	amiE	189	C
C2	wrenbeck_2017_amie	amiE	213	C
C1	wrenbeck_2017_amie	amiE	246	C
C1	wrenbeck_2017_amie	amiE	300	C
C1	wrenbeck_2017_amie	amiE	332	C
CP	lee_2018_ha	HA	12	C
CP	lee_2018_ha	HA	544	C
CP	starita_2015_brca1	BRCA1	91	C
D2	ahler_2019_src	Src	10	D
D1	ahler_2019_src	Src	351	D
D1	ahler_2019_src	Src	368	D
D2	ahler_2019_src	Src	447	D
D1	araya_2012_yap1	YAP1	170	D
D3	araya_2012_yap1	YAP1	194	D
D1	araya_2012_yap1	YAP1	201	D
D1	bandaru_2017_ras	Ras	30	D
D1	bandaru_2017_ras	Ras	33	D
D1	bandaru_2017_ras	Ras	38	D
D3	bandaru_2017_ras	Ras	47	D
D1	bandaru_2017_ras	Ras	54	D
D1	bandaru_2017_ras	Ras	57	D
D2	bandaru_2017_ras	Ras	69	D
D3	bandaru_2017_ras	Ras	92	D
D1	bandaru_2017_ras	Ras	105	D
D1	bandaru_2017_ras	Ras	107	D
D1	bandaru_2017_ras	Ras	119	D
D2	bandaru_2017_ras	Ras	132	D
D1	bandaru_2017_ras	Ras	154	D
D1	dorrity_2018_ste12	STE12	162	D
D1	dorrity_2018_ste12	STE12	167	D
D1	doud_2015_np	NP	16	D
D3	doud_2015_np	NP	34	D
D1	doud_2015_np	NP	51	D
D1	doud_2015_np	NP	72	D
D1	doud_2015_np	NP	88	D
D1	doud_2015_np	NP	101	D
D1	doud_2015_np	NP	112	D
D3	doud_2015_np	NP	127	D
D2	doud_2015_np	NP	128	D
D1	doud_2015_np	NP	145	D
D1	doud_2015_np	NP	160	D
D1	doud_2015_np	NP	203	D
D2	doud_2015_np	NP	240	D
D1	doud_2015_np	NP	255	D
D1	doud_2015_np	NP	290	D
D1	doud_2015_np	NP	302	D
D1	doud_2015_np	NP	340	D
D1	doud_2015_np	NP	372	D
D3	doud_2015_np	NP	421	D
D1	doud_2015_np	NP	439	D
D1	doud_2015_np	NP	468	D
D1	doud_2015_np	NP	480	D
D1	doud_2015_np	NP	491	D
D3	doud_2015_np	NP	497	D
D3	giacomelli_2018_tp53	TP53	21	D
DO	giacomelli_2018_tp53	TP53	41	D
DO	giacomelli_2018_tp53	TP53	48	D
D2	giacomelli_2018_tp53	TP53	49	D
D1	giacomelli_2018_tp53	TP53	57	D
D3	giacomelli_2018_tp53	TP53	148	D
D1	giacomelli_2018_tp53	TP53	184	D
D1	giacomelli_2018_tp53	TP53	186	D
D3	giacomelli_2018_tp53	TP53	207	D
D2	giacomelli_2018_tp53	TP53	208	D
D1	giacomelli_2018_tp53	TP53	228	D
D1	giacomelli_2018_tp53	TP53	259	D
D1	giacomelli_2018_tp53	TP53	281	D
DO	giacomelli_2018_tp53	TP53	391	D
DO	giacomelli_2018_tp53	TP53	393	D
D1	hartman_2018_cp	CP	12	D
D1	hartman_2018_cp	CP	18	D
D1	hartman_2018_cp	CP	101	D
D1	hartman_2018_cp	CP	115	D
D2	heredia_2018_ccr5	CCR5	2	D
D2	heredia_2018_ccr5	CCR5	11	D
D2	heredia_2018_ccr5	CCR5	66	D
D2	heredia_2018_ccr5	CCR5	76	D
D1	heredia_2018_ccr5	CCR5	95	D
D2	heredia_2018_ccr5	CCR5	125	D
D1	heredia_2018_ccr5	CCR5	276	D
D2	heredia_2018_cxcr4	CXCR4	10	D
D2	heredia_2018_cxcr4	CXCR4	20	D
D1	heredia_2018_cxcr4	CXCR4	22	D
D3	heredia_2018_cxcr4	CXCR4	74	D
D2	heredia_2018_cxcr4	CXCR4	84	D
D1	heredia_2018_cxcr4	CXCR4	97	D
D1	heredia_2018_cxcr4	CXCR4	133	D
D1	heredia_2018_cxcr4	CXCR4	171	D
D1	heredia_2018_cxcr4	CXCR4	181	D
D1	heredia_2018_cxcr4	CXCR4	182	D
D1	heredia_2018_cxcr4	CXCR4	187	D
D1	heredia_2018_cxcr4	CXCR4	193	D
D1	heredia_2018_cxcr4	CXCR4	262	D
DO	jones_2019_adrb2	ADRB2	21	D
D2	jones_2019_adrb2	ADRB2	23	D
DO	jones_2019_adrb2	ADRB2	29	D
D1	jones_2019_adrb2	ADRB2	79	D
D1	jones_2019_adrb2	ADRB2	113	D
D1	jones_2019_adrb2	ADRB2	130	D
D3	jones_2019_adrb2	ADRB2	192	D
D3	jones_2019_adrb2	ADRB2	234	D
D1	jones_2019_adrb2	ADRB2	251	D
D1	jones_2019_adrb2	ADRB2	300	D
D3	jones_2019_adrb2	ADRB2	331	D
D1	jones_2019_adrb2	ADRB2	380	D
D1	jones_2019_adrb2	ADRB2	386	D
D1	jones_2019_adrb2	ADRB2	397	D
D1	jones_2019_adrb2	ADRB2	400	D
D2	jones_2019_adrb2	ADRB2	410	D
D2	kelsic_2016_infa	infA	51	D
D1	kitzman_2015_gal4	GAL4	12	D
D1	lee_2018_ha	HA	23	D
D1	lee_2018_ha	HA	48	D
D2	lee_2018_ha	HA	69	D
D1	lee_2018_ha	HA	76	D
D1	lee_2018_ha	HA	84	D
D1	lee_2018_ha	HA	89	D
D1	lee_2018_ha	HA	93	D
D1	lee_2018_ha	HA	101	D
D1	lee_2018_ha	HA	117	D
D1	lee_2018_ha	HA	120	D
D1	lee_2018_ha	HA	191	D
D1	lee_2018_ha	HA	204	D
D1	lee_2018_ha	HA	206	D
D1	lee_2018_ha	HA	257	D
D1	lee_2018_ha	HA	287	D
D2	lee_2018_ha	HA	307	D
D1	lee_2018_ha	HA	364	D
D1	lee_2018_ha	HA	382	D
D2	lee_2018_ha	HA	391	D
D1	lee_2018_ha	HA	424	D
D1	lee_2018_ha	HA	431	D
D1	lee_2018_ha	HA	435	D
D3	lee_2018_ha	HA	454	D
D1	lee_2018_ha	HA	457	D
D1	lee_2018_ha	HA	477	D
D1	lee_2018_ha	HA	490	D
D3	lee_2018_ha	HA	503	D
D3	lee_2018_ha	HA	505	D
D1	lee_2018_ha	HA	509	D
D1	lee_2018_ha	HA	529	D
D1	matreyek_2018_pten	PTEN	19	D
D1	matreyek_2018_pten	PTEN	22	D
D1	matreyek_2018_pten	PTEN	58	D
D1	matreyek_2018_pten	PTEN	77	D
D1	matreyek_2018_pten	PTEN	92	D
D1	matreyek_2018_pten	PTEN	236	D
D1	matreyek_2018_pten	PTEN	252	D
D1	matreyek_2018_pten	PTEN	395	D
D1	matreyek_2018_tpmt	TPMT	9	D
D3	matreyek_2018_tpmt	TPMT	31	D
D2	matreyek_2018_tpmt	TPMT	81	D
D2	matreyek_2018_tpmt	TPMT	147	D
D1	matreyek_2018_tpmt	TPMT	151	D
D3	matreyek_2018_tpmt	TPMT	162	D
D1	matreyek_2018_tpmt	TPMT	221	D
D3	melamed_2013_pab1	PAB1	136	D
D3	melamed_2013_pab1	PAB1	144	D
DO	melnikov_2014_aph3ii	APH3II	5	D
D3	melnikov_2014_aph3ii	APH3II	23	D
D1	melnikov_2014_aph3ii	APH3II	33	D
D3	melnikov_2014_aph3ii	APH3II	52	D
D2	melnikov_2014_aph3ii	APH3II	62	D
D1	melnikov_2014_aph3ii	APH3II	82	D
D1	melnikov_2014_aph3ii	APH3II	90	D
D2	melnikov_2014_aph3ii	APH3II	101	D
D3	melnikov_2014_aph3ii	APH3II	118	D
D1	melnikov_2014_aph3ii	APH3II	127	D
DO	melnikov_2014_aph3ii	APH3II	134	D
DO	melnikov_2014_aph3ii	APH3II	154	D
D2	melnikov_2014_aph3ii	APH3II	156	D
D3	melnikov_2014_aph3ii	APH3II	157	D
D2	melnikov_2014_aph3ii	APH3II	159	D
DO	melnikov_2014_aph3ii	APH3II	180	D
D2	melnikov_2014_aph3ii	APH3II	183	D
D1	melnikov_2014_aph3ii	APH3II	190	D
D1	melnikov_2014_aph3ii	APH3II	208	D
D1	melnikov_2014_aph3ii	APH3II	216	D
D1	melnikov_2014_aph3ii	APH3II	220	D
D2	melnikov_2014_aph3ii	APH3II	227	D
D3	melnikov_2014_aph3ii	APH3II	238	D
D2	melnikov_2014_aph3ii	APH3II	250	D
D1	melnikov_2014_aph3ii	APH3II	261	D
D1	mishra_2016_hsp90	HSP90	40	D
DO	mishra_2016_hsp90	HSP90	43	D
D2	mishra_2016_hsp90	HSP90	79	D
D1	mishra_2016_hsp90	HSP90	143	D
D3	olson_2014_proteing	Protein G	36	D
D3	olson_2014_proteing	Protein G	46	D
D3	roscoe_2013_ubi	UBI	21	D
D2	roscoe_2013_ubi	UBI	32	D
D1	roscoe_2013_ubi	UBI	58	D
D2	starita_2013_ube4b	UBE4B	1095	D
D1	starita_2013_ube4b	UBE4B	1172	D
D1	starita_2015_brca1	BRCA1	67	D
D1	starita_2015_brca1	BRCA1	96	D
D1	starita_2015_brca1	BRCA1	189	D
D1	starita_2015_brca1	BRCA1	201	D
D2	starita_2015_brca1	BRCA1	214	D
D1	starita_2015_brca1	BRCA1	232	D
D1	starita_2015_brca1	BRCA1	245	D
D1	starita_2015_brca1	BRCA1	295	D
D3	steinberg_2016_tem1	TEM1	33	D
D2	steinberg_2016_tem1	TEM1	48	D
D2	steinberg_2016_tem1	TEM1	83	D
D1	steinberg_2016_tem1	TEM1	129	D
D1	steinberg_2016_tem1	TEM1	155	D
D2	steinberg_2016_tem1	TEM1	161	D
D1	steinberg_2016_tem1	TEM1	174	D
D1	steinberg_2016_tem1	TEM1	177	D
D3	steinberg_2016_tem1	TEM1	207	D
D1	steinberg_2016_tem1	TEM1	212	D
D1	steinberg_2016_tem1	TEM1	231	D
D1	sun_2018_cbs	CBS	35	D
D1	sun_2018_cbs	CBS	47	D
D2	sun_2018_cbs	CBS	79	D
D1	sun_2018_cbs	CBS	86	D
D1	sun_2018_cbs	CBS	120	D
D1	sun_2018_cbs	CBS	129	D
D1	sun_2018_cbs	CBS	133	D
D1	sun_2018_cbs	CBS	140	D
D1	sun_2018_cbs	CBS	179	D
D1	sun_2018_cbs	CBS	198	D
D1	sun_2018_cbs	CBS	221	D
D1	sun_2018_cbs	CBS	234	D
D1	sun_2018_cbs	CBS	238	D
D1	sun_2018_cbs	CBS	245	D
D2	sun_2018_cbs	CBS	249	D
D1	sun_2018_cbs	CBS	281	D
D1	sun_2018_cbs	CBS	309	D
D1	sun_2018_cbs	CBS	316	D
D1	sun_2018_cbs	CBS	321	D
D1	sun_2018_cbs	CBS	328	D
D1	sun_2018_cbs	CBS	376	D
D1	sun_2018_cbs	CBS	388	D
D1	sun_2018_cbs	CBS	401	D
D1	sun_2018_cbs	CBS	444	D
D3	sun_2018_cbs	CBS	450	D
D1	sun_2018_cbs	CBS	506	D
D1	sun_2018_cbs	CBS	538	D
D1	sun_2018_cbs	CBS	549	D
D1	weile_2017_calm1	CALM1	3	D
D2	weile_2017_calm1	CALM1	21	D
D1	weile_2017_calm1	CALM1	23	D
D1	weile_2017_calm1	CALM1	25	D
D1	weile_2017_calm1	CALM1	51	D
D2	weile_2017_calm1	CALM1	57	D
D2	weile_2017_calm1	CALM1	59	D
D2	weile_2017_calm1	CALM1	65	D
D2	weile_2017_calm1	CALM1	79	D
D3	weile_2017_calm1	CALM1	81	D
D2	weile_2017_calm1	CALM1	94	D
D1	weile_2017_calm1	CALM1	96	D
D3	weile_2017_calm1	CALM1	119	D
D1	weile_2017_calm1	CALM1	123	D
D2	weile_2017_calm1	CALM1	130	D
D2	weile_2017_calm1	CALM1	132	D
D1	weile_2017_calm1	CALM1	134	D
D1	weile_2017_sumo1	SUMO1	3	D
D1	weile_2017_sumo1	SUMO1	12	D
D1	weile_2017_sumo1	SUMO1	15	D
D1	weile_2017_sumo1	SUMO1	30	D
D1	weile_2017_sumo1	SUMO1	73	D
D1	weile_2017_sumo1	SUMO1	86	D
D1	weile_2017_tpk1	TPK1	29	D
D1	weile_2017_tpk1	TPK1	46	D
D1	weile_2017_tpk1	TPK1	54	D
D1	weile_2017_tpk1	TPK1	71	D
D1	weile_2017_tpk1	TPK1	73	D
D2	weile_2017_tpk1	TPK1	95	D
D1	weile_2017_tpk1	TPK1	97	D
D1	weile_2017_tpk1	TPK1	100	D
D1	weile_2017_tpk1	TPK1	116	D
D1	weile_2017_tpk1	TPK1	120	D
D1	weile_2017_tpk1	TPK1	133	D
D1	weile_2017_tpk1	TPK1	175	D
D1	weile_2017_tpk1	TPK1	181	D
D1	weile_2017_tpk1	TPK1	207	D
D1	weile_2017_tpk1	TPK1	222	D
D1	weile_2017_tpk1	TPK1	232	D
D1	weile_2017_ube2i	UBE2I	19	D
D1	weile_2017_ube2i	UBE2I	33	D
D1	weile_2017_ube2i	UBE2I	66	D
D1	weile_2017_ube2i	UBE2I	67	D
D1	weile_2017_ube2i	UBE2I	100	D
D3	weile_2017_ube2i	UBE2I	102	D
D1	weile_2017_ube2i	UBE2I	127	D
D2	wrenbeck_2017_amie	amiE	5	D
D2	wrenbeck_2017_amie	amiE	11	D
D2	wrenbeck_2017_amie	amiE	33	D
D2	wrenbeck_2017_amie	amiE	53	D
D1	wrenbeck_2017_amie	amiE	68	D
D2	wrenbeck_2017_amie	amiE	123	D
D2	wrenbeck_2017_amie	amiE	167	D
D2	wrenbeck_2017_amie	amiE	168	D
D3	wrenbeck_2017_amie	amiE	177	D
D1	wrenbeck_2017_amie	amiE	198	D
D1	wrenbeck_2017_amie	amiE	224	D
D2	wrenbeck_2017_amie	amiE	239	D
D2	wrenbeck_2017_amie	amiE	265	D
D2	wrenbeck_2017_amie	amiE	270	D
D2	wrenbeck_2017_amie	amiE	292	D
D1	wrenbeck_2017_amie	amiE	294	D
D2	wrenbeck_2017_amie	amiE	311	D
DP	bandaru_2017_ras	Ras	108	D
DP	giacomelli_2018_tp53	TP53	7	D
DP	giacomelli_2018_tp53	TP53	42	D
DP	giacomelli_2018_tp53	TP53	61	D
DP	giacomelli_2018_tp53	TP53	324	D
DP	giacomelli_2018_tp53	TP53	352	D
DP	kelsic_2016_infa	infA	5	D
DP	kelsic_2016_infa	infA	61	D
DP	matreyek_2018_pten	PTEN	52	D
DP	matreyek_2018_pten	PTEN	187	D
DP	matreyek_2018_pten	PTEN	393	D
DP	matreyek_2018_tpmt	TPMT	2	D
DP	matreyek_2018_tpmt	TPMT	15	D
DP	matreyek_2018_tpmt	TPMT	168	D
DP	matreyek_2018_tpmt	TPMT	188	D
DP	matreyek_2018_tpmt	TPMT	233	D
DP	melamed_2013_pab1	PAB1	138	D
DP	melamed_2013_pab1	PAB1	151	D
DP	melamed_2013_pab1	PAB1	160	D
DP	melamed_2013_pab1	PAB1	184	D
DP	mishra_2016_hsp90	HSP90	52	D
DP	mishra_2016_hsp90	HSP90	61	D
DP	mishra_2016_hsp90	HSP90	113	D
DP	mishra_2016_hsp90	HSP90	132	D
DP	mishra_2016_hsp90	HSP90	142	D
DP	mishra_2016_hsp90	HSP90	161	D
DP	mishra_2016_hsp90	HSP90	179	D
DP	mishra_2016_hsp90	HSP90	180	D
DP	mishra_2016_hsp90	HSP90	226	D
DP	mishra_2016_hsp90	HSP90	231	D
DP	olson_2014_proteing	Protein G	22	D
DP	olson_2014_proteing	Protein G	40	D
DP	olson_2014_proteing	Protein G	47	D
DP	roscoe_2013_ubi	UBI	24	D
DP	roscoe_2013_ubi	UBI	39	D
DP	roscoe_2013_ubi	UBI	52	D
DP	roscoe_2014_ubi	UBI	21	D
DP	roscoe_2014_ubi	UBI	24	D
DP	roscoe_2014_ubi	UBI	32	D
DP	roscoe_2014_ubi	UBI	39	D
DP	roscoe_2014_ubi	UBI	52	D
DP	roscoe_2014_ubi	UBI	58	D
DP	starita_2015_brca1	BRCA1	40	D
DP	starita_2015_brca1	BRCA1	219	D
DP	steinberg_2016_tem1	TEM1	36	D
DP	steinberg_2016_tem1	TEM1	99	D
DP	steinberg_2016_tem1	TEM1	113	D
DP	steinberg_2016_tem1	TEM1	250	D
DP	steinberg_2016_tem1	TEM1	269	D
DP	sun_2018_cbs	CBS	477	D
DP	sun_2018_cbs	CBS	494	D
E1	ahler_2019_src	Src	19	E
E1	ahler_2019_src	Src	313	E
EO	ahler_2019_src	Src	323	E
EO	ahler_2019_src	Src	334	E
E3	ahler_2019_src	Src	335	E
EO	ahler_2019_src	Src	356	E
E1	ahler_2019_src	Src	418	E
E1	ahler_2019_src	Src	479	E
EO	ahler_2019_src	Src	505	E
E3	ahler_2019_src	Src	507	E
EO	ahler_2019_src	Src	508	E
E1	ahler_2019_src	Src	513	E
E2	araya_2012_yap1	YAP1	178	E
E1	bandaru_2017_ras	Ras	3	E
E1	bandaru_2017_ras	Ras	31	E
E2	bandaru_2017_ras	Ras	37	E
E3	bandaru_2017_ras	Ras	62	E
E1	bandaru_2017_ras	Ras	63	E
E2	bandaru_2017_ras	Ras	76	E
E2	bandaru_2017_ras	Ras	91	E
E2	bandaru_2017_ras	Ras	98	E
E1	bandaru_2017_ras	Ras	126	E
E1	bandaru_2017_ras	Ras	143	E
E1	bandaru_2017_ras	Ras	153	E
E2	bandaru_2017_ras	Ras	162	E
E1	dorrity_2018_ste12	STE12	170	E
E1	doud_2015_np	NP	11	E
E1	doud_2015_np	NP	14	E
E1	doud_2015_np	NP	18	E
E1	doud_2015_np	NP	24	E
E1	doud_2015_np	NP	46	E
E1	doud_2015_np	NP	53	E
E1	doud_2015_np	NP	64	E
E2	doud_2015_np	NP	73	E
E1	doud_2015_np	NP	80	E
E1	doud_2015_np	NP	81	E
E1	doud_2015_np	NP	107	E
E2	doud_2015_np	NP	114	E
E1	doud_2015_np	NP	115	E
E1	doud_2015_np	NP	192	E
E1	doud_2015_np	NP	210	E
E1	doud_2015_np	NP	220	E
E1	doud_2015_np	NP	244	E
E1	doud_2015_np	NP	252	E
E1	doud_2015_np	NP	254	E
E3	doud_2015_np	NP	292	E
E3	doud_2015_np	NP	294	E
E1	doud_2015_np	NP	320	E
E1	doud_2015_np	NP	339	E
E1	doud_2015_np	NP	369	E
E1	doud_2015_np	NP	375	E
E1	doud_2015_np	NP	380	E
E1	doud_2015_np	NP	434	E
E1	doud_2015_np	NP	443	E
E1	doud_2015_np	NP	449	E
E3	doud_2015_np	NP	454	E
E3	doud_2015_np	NP	455	E
E1	doud_2015_np	NP	465	E
E1	doud_2015_np	NP	469	E
E1	doud_2015_np	NP	484	E
E1	doud_2015_np	NP	494	E
E1	doud_2015_np	NP	495	E
E1	findlay_2014_dbr1	DBR1	86	E
E1	giacomelli_2018_tp53	TP53	2	E
E1	giacomelli_2018_tp53	TP53	3	E
E1	giacomelli_2018_tp53	TP53	11	E
E1	giacomelli_2018_tp53	TP53	17	E
EO	giacomelli_2018_tp53	TP53	51	E
E1	giacomelli_2018_tp53	TP53	68	E
E3	giacomelli_2018_tp53	TP53	171	E
E1	giacomelli_2018_tp53	TP53	180	E
E2	giacomelli_2018_tp53	TP53	204	E
E1	giacomelli_2018_tp53	TP53	221	E
E1	giacomelli_2018_tp53	TP53	224	E
E1	giacomelli_2018_tp53	TP53	258	E
E3	giacomelli_2018_tp53	TP53	271	E
E3	giacomelli_2018_tp53	TP53	285	E
E1	giacomelli_2018_tp53	TP53	286	E
E2	giacomelli_2018_tp53	TP53	287	E
E1	giacomelli_2018_tp53	TP53	294	E
E1	giacomelli_2018_tp53	TP53	298	E
EO	giacomelli_2018_tp53	TP53	326	E
E2	giacomelli_2018_tp53	TP53	339	E
E2	giacomelli_2018_tp53	TP53	343	E
E2	giacomelli_2018_tp53	TP53	346	E
E2	giacomelli_2018_tp53	TP53	349	E
EO	giacomelli_2018_tp53	TP53	388	E
E1	hartman_2018_cp	CP	32	E
E3	hartman_2018_cp	CP	64	E
E2	hartman_2018_cp	CP	90	E
E2	hartman_2018_cp	CP	103	E
E1	heredia_2018_ccr5	CCR5	18	E
E1	heredia_2018_ccr5	CCR5	172	E
E2	heredia_2018_ccr5	CCR5	227	E
E1	heredia_2018_ccr5	CCR5	262	E
E1	heredia_2018_ccr5	CCR5	283	E
E1	heredia_2018_ccr5	CCR5	302	E
E3	heredia_2018_ccr5	CCR5	345	E
E1	heredia_2018_ccr5	CCR5	347	E
E1	heredia_2018_cxcr4	CXCR4	2	E
E3	heredia_2018_cxcr4	CXCR4	14	E
E1	heredia_2018_cxcr4	CXCR4	15	E
E1	heredia_2018_cxcr4	CXCR4	26	E
EO	heredia_2018_cxcr4	CXCR4	31	E
E1	heredia_2018_cxcr4	CXCR4	32	E
E1	heredia_2018_cxcr4	CXCR4	153	E
E1	heredia_2018_cxcr4	CXCR4	179	E
E1	heredia_2018_cxcr4	CXCR4	275	E
E1	heredia_2018_cxcr4	CXCR4	277	E
E1	heredia_2018_cxcr4	CXCR4	288	E
E3	heredia_2018_cxcr4	CXCR4	345	E
E2	hietpas_2011_hsp90	HSP90	590	E
E2	jiang_2013_hsp90	HSP90	590	E
E1	jones_2019_adrb2	ADRB2	27	E
EO	jones_2019_adrb2	ADRB2	30	E
EO	jones_2019_adrb2	ADRB2	62	E
E1	jones_2019_adrb2	ADRB2	107	E
E1	jones_2019_adrb2	ADRB2	122	E
E1	jones_2019_adrb2	ADRB2	180	E
E1	jones_2019_adrb2	ADRB2	188	E
E3	jones_2019_adrb2	ADRB2	225	E
E3	jones_2019_adrb2	ADRB2	237	E
E3	jones_2019_adrb2	ADRB2	249	E
E1	jones_2019_adrb2	ADRB2	268	E
E1	jones_2019_adrb2	ADRB2	306	E
E3	jones_2019_adrb2	ADRB2	338	E
EO	jones_2019_adrb2	ADRB2	362	E
E3	jones_2019_adrb2	ADRB2	369	E
E3	jones_2019_adrb2	ADRB2	371	E
EO	jones_2019_adrb2	ADRB2	373	E
E1	jones_2019_adrb2	ADRB2	379	E
E1	jones_2019_adrb2	ADRB2	385	E
E2	kelsic_2016_infa	infA	15	E
E2	kelsic_2016_infa	infA	56	E
E1	kitzman_2015_gal4	GAL4	8	E
E3	kitzman_2015_gal4	GAL4	24	E
E3	kitzman_2015_gal4	GAL4	37	E
E2	kitzman_2015_gal4	GAL4	56	E
E1	kitzman_2015_gal4	GAL4	58	E
E2	kitzman_2015_gal4	GAL4	62	E
E2	kitzman_2015_gal4	GAL4	65	E
E1	lee_2018_ha	HA	51	E
E1	lee_2018_ha	HA	57	E
E1	lee_2018_ha	HA	66	E
E1	lee_2018_ha	HA	105	E
E1	lee_2018_ha	HA	135	E
E1	lee_2018_ha	HA	139	E
E1	lee_2018_ha	HA	188	E
E1	lee_2018_ha	HA	296	E
E1	lee_2018_ha	HA	341	E
E1	lee_2018_ha	HA	356	E
E2	lee_2018_ha	HA	360	E
E2	lee_2018_ha	HA	375	E
E1	lee_2018_ha	HA	406	E
E1	lee_2018_ha	HA	412	E
E1	lee_2018_ha	HA	414	E
E1	lee_2018_ha	HA	417	E
E1	lee_2018_ha	HA	419	E
E1	lee_2018_ha	HA	426	E
E1	lee_2018_ha	HA	430	E
E1	lee_2018_ha	HA	442	E
E1	lee_2018_ha	HA	448	E
E2	lee_2018_ha	HA	459	E
E2	lee_2018_ha	HA	465	E
E1	lee_2018_ha	HA	473	E
E1	lee_2018_ha	HA	476	E
E1	lee_2018_ha	HA	510	E
E1	lee_2018_ha	HA	522	E
E1	matreyek_2018_pten	PTEN	73	E
EO	matreyek_2018_pten	PTEN	91	E
E2	matreyek_2018_pten	PTEN	106	E
E1	matreyek_2018_pten	PTEN	235	E
E1	matreyek_2018_pten	PTEN	256	E
E1	matreyek_2018_tpmt	TPMT	11	E
E3	matreyek_2018_tpmt	TPMT	12	E
E1	matreyek_2018_tpmt	TPMT	43	E
E1	matreyek_2018_tpmt	TPMT	75	E
E1	matreyek_2018_tpmt	TPMT	90	E
E2	matreyek_2018_tpmt	TPMT	114	E
E2	matreyek_2018_tpmt	TPMT	203	E
E3	matreyek_2018_tpmt	TPMT	205	E
E1	matreyek_2018_tpmt	TPMT	218	E
E3	matreyek_2018_tpmt	TPMT	237	E
EO	melnikov_2014_aph3ii	APH3II	3	E
EO	melnikov_2014_aph3ii	APH3II	17	E
E3	melnikov_2014_aph3ii	APH3II	59	E
E3	melnikov_2014_aph3ii	APH3II	63	E
E2	melnikov_2014_aph3ii	APH3II	86	E
E3	melnikov_2014_aph3ii	APH3II	96	E
E2	melnikov_2014_aph3ii	APH3II	111	E
E3	melnikov_2014_aph3ii	APH3II	142	E
E2	melnikov_2014_aph3ii	APH3II	149	E
EO	melnikov_2014_aph3ii	APH3II	160	E
E1	melnikov_2014_aph3ii	APH3II	161	E
E2	melnikov_2014_aph3ii	APH3II	169	E
E3	melnikov_2014_aph3ii	APH3II	182	E
E2	melnikov_2014_aph3ii	APH3II	199	E
E2	melnikov_2014_aph3ii	APH3II	230	E
E2	melnikov_2014_aph3ii	APH3II	231	E
EO	melnikov_2014_aph3ii	APH3II	235	E
E1	melnikov_2014_aph3ii	APH3II	262	E
E1	mishra_2016_hsp90	HSP90	7	E
E2	mishra_2016_hsp90	HSP90	11	E
E1	mishra_2016_hsp90	HSP90	33	E
E2	mishra_2016_hsp90	HSP90	76	E
E2	mishra_2016_hsp90	HSP90	149	E
E1	olson_2014_proteing	Protein G	27	E
E3	roscoe_2013_ubi	UBI	34	E
E1	roscoe_2013_ubi	UBI	51	E
E1	roscoe_2013_ubi	UBI	64	E
E2	roscoe_2014_ubi	UBI	34	E
E1	starita_2013_ube4b	UBE4B	1073	E
E1	starita_2013_ube4b	UBE4B	1080	E
E1	starita_2013_ube4b	UBE4B	1083	E
E1	starita_2013_ube4b	UBE4B	1084	E
E1	starita_2013_ube4b	UBE4B	1148	E
E1	starita_2013_ube4b	UBE4B	1152	E
E3	starita_2013_ube4b	UBE4B	1167	E
E3	starita_2015_brca1	BRCA1	29	E
E1	starita_2015_brca1	BRCA1	75	E
E1	starita_2015_brca1	BRCA1	84	E
E3	starita_2015_brca1	BRCA1	85	E
E1	starita_2015_brca1	BRCA1	100	E
E1	starita_2015_brca1	BRCA1	121	E
E1	starita_2015_brca1	BRCA1	203	E
E1	starita_2015_brca1	BRCA1	215	E
E3	starita_2015_brca1	BRCA1	227	E
E2	starita_2015_brca1	BRCA1	230	E
E1	starita_2015_brca1	BRCA1	250	E
E3	starita_2015_brca1	BRCA1	255	E
E1	starita_2015_brca1	BRCA1	259	E
E1	starita_2015_brca1	BRCA1	272	E
E1	starita_2015_brca1	BRCA1	286	E
E3	steinberg_2016_tem1	TEM1	35	E
E2	steinberg_2016_tem1	TEM1	56	E
E2	steinberg_2016_tem1	TEM1	61	E
E2	steinberg_2016_tem1	TEM1	87	E
E3	steinberg_2016_tem1	TEM1	119	E
E3	steinberg_2016_tem1	TEM1	195	E
E2	steinberg_2016_tem1	TEM1	210	E
E2	steinberg_2016_tem1	TEM1	270	E
E2	steinberg_2016_tem1	TEM1	277	E
E1	sun_2018_cbs	CBS	4	E
E3	sun_2018_cbs	CBS	9	E
E1	sun_2018_cbs	CBS	34	E
E1	sun_2018_cbs	CBS	40	E
E1	sun_2018_cbs	CBS	62	E
E1	sun_2018_cbs	CBS	104	E
E1	sun_2018_cbs	CBS	110	E
E1	sun_2018_cbs	CBS	128	E
E1	sun_2018_cbs	CBS	131	E
E1	sun_2018_cbs	CBS	144	E
E1	sun_2018_cbs	CBS	171	E
E3	sun_2018_cbs	CBS	176	E
E1	sun_2018_cbs	CBS	187	E
E1	sun_2018_cbs	CBS	201	E
E1	sun_2018_cbs	CBS	213	E
E1	sun_2018_cbs	CBS	239	E
E1	sun_2018_cbs	CBS	270	E
E1	sun_2018_cbs	CBS	283	E
E1	sun_2018_cbs	CBS	289	E
E1	sun_2018_cbs	CBS	291	E
E1	sun_2018_cbs	CBS	292	E
E1	sun_2018_cbs	CBS	302	E
E1	sun_2018_cbs	CBS	304	E
E1	sun_2018_cbs	CBS	329	E
E2	sun_2018_cbs	CBS	330	E
E1	sun_2018_cbs	CBS	342	E
E1	sun_2018_cbs	CBS	363	E
E3	sun_2018_cbs	CBS	366	E
E1	sun_2018_cbs	CBS	399	E
E1	sun_2018_cbs	CBS	416	E
E2	sun_2018_cbs	CBS	436	E
E1	sun_2018_cbs	CBS	440	E
E3	sun_2018_cbs	CBS	504	E
E1	sun_2018_cbs	CBS	514	E
E1	sun_2018_cbs	CBS	547	E
E1	weile_2017_calm1	CALM1	7	E
E1	weile_2017_calm1	CALM1	8	E
E3	weile_2017_calm1	CALM1	12	E
E2	weile_2017_calm1	CALM1	15	E
E1	weile_2017_calm1	CALM1	32	E
E1	weile_2017_calm1	CALM1	46	E
E1	weile_2017_calm1	CALM1	48	E
E1	weile_2017_calm1	CALM1	55	E
E1	weile_2017_calm1	CALM1	68	E
E1	weile_2017_calm1	CALM1	83	E
E1	weile_2017_calm1	CALM1	84	E
E2	weile_2017_calm1	CALM1	85	E
E1	weile_2017_calm1	CALM1	88	E
E1	weile_2017_calm1	CALM1	105	E
E1	weile_2017_calm1	CALM1	115	E
E1	weile_2017_calm1	CALM1	120	E
E1	weile_2017_calm1	CALM1	121	E
E1	weile_2017_calm1	CALM1	124	E
E1	weile_2017_calm1	CALM1	128	E
E1	weile_2017_calm1	CALM1	140	E
E1	weile_2017_calm1	CALM1	141	E
E1	weile_2017_sumo1	SUMO1	5	E
E3	weile_2017_sumo1	SUMO1	11	E
E1	weile_2017_sumo1	SUMO1	20	E
E1	weile_2017_sumo1	SUMO1	33	E
E2	weile_2017_sumo1	SUMO1	49	E
E3	weile_2017_sumo1	SUMO1	67	E
E1	weile_2017_sumo1	SUMO1	79	E
E2	weile_2017_sumo1	SUMO1	83	E
E3	weile_2017_sumo1	SUMO1	84	E
E2	weile_2017_sumo1	SUMO1	85	E
E2	weile_2017_sumo1	SUMO1	89	E
E1	weile_2017_sumo1	SUMO1	93	E
E1	weile_2017_tpk1	TPK1	2	E
E1	weile_2017_tpk1	TPK1	9	E
E1	weile_2017_tpk1	TPK1	57	E
E1	weile_2017_tpk1	TPK1	59	E
E1	weile_2017_tpk1	TPK1	61	E
E1	weile_2017_tpk1	TPK1	66	E
E2	weile_2017_tpk1	TPK1	78	E
E1	weile_2017_tpk1	TPK1	81	E
E1	weile_2017_tpk1	TPK1	89	E
E1	weile_2017_tpk1	TPK1	113	E
E1	weile_2017_tpk1	TPK1	114	E
E3	weile_2017_tpk1	TPK1	158	E
E1	weile_2017_tpk1	TPK1	159	E
E3	weile_2017_tpk1	TPK1	179	E
E1	weile_2017_tpk1	TPK1	230	E
E1	weile_2017_ube2i	UBE2I	12	E
E3	weile_2017_ube2i	UBE2I	42	E
E1	weile_2017_ube2i	UBE2I	54	E
E2	weile_2017_ube2i	UBE2I	78	E
E1	weile_2017_ube2i	UBE2I	98	E
E1	weile_2017_ube2i	UBE2I	99	E
E2	weile_2017_ube2i	UBE2I	118	E
E2	weile_2017_ube2i	UBE2I	122	E
E3	weile_2017_ube2i	UBE2I	132	E
E3	weile_2017_ube2i	UBE2I	143	E
E2	weile_2017_ube2i	UBE2I	145	E
E3	wrenbeck_2017_amie	amiE	30	E
E3	wrenbeck_2017_amie	amiE	40	E
E1	wrenbeck_2017_amie	amiE	59	E
E1	wrenbeck_2017_amie	amiE	71	E
E3	wrenbeck_2017_amie	amiE	74	E
E1	wrenbeck_2017_amie	amiE	83	E
E2	wrenbeck_2017_amie	amiE	85	E
E1	wrenbeck_2017_amie	amiE	105	E
E1	wrenbeck_2017_amie	amiE	108	E
E3	wrenbeck_2017_amie	amiE	109	E
E2	wrenbeck_2017_amie	amiE	127	E
E1	wrenbeck_2017_amie	amiE	142	E
E1	wrenbeck_2017_amie	amiE	173	E
E1	wrenbeck_2017_amie	amiE	184	E
E3	wrenbeck_2017_amie	amiE	245	E
E1	wrenbeck_2017_amie	amiE	248	E
E1	wrenbeck_2017_amie	amiE	249	E
E1	wrenbeck_2017_amie	amiE	250	E
E1	wrenbeck_2017_amie	amiE	299	E
E1	wrenbeck_2017_amie	amiE	303	E
E1	wrenbeck_2017_amie	amiE	313	E
E2	wrenbeck_2017_amie	amiE	317	E
E3	wrenbeck_2017_amie	amiE	320	E
EP	bandaru_2017_ras	Ras	49	E
EP	giacomelli_2018_tp53	TP53	28	E
EP	giacomelli_2018_tp53	TP53	56	E
EP	giacomelli_2018_tp53	TP53	62	E
EP	giacomelli_2018_tp53	TP53	198	E
EP	giacomelli_2018_tp53	TP53	336	E
EP	giacomelli_2018_tp53	TP53	358	E
EP	hartman_2018_cp	CP	77	E
EP	heredia_2018_ccr5	CCR5	330	E
EP	heredia_2018_ccr5	CCR5	333	E
EP	heredia_2018_cxcr4	CXCR4	268	E
EP	heredia_2018_cxcr4	CXCR4	343	E
EP	kelsic_2016_infa	infA	4	E
EP	kelsic_2016_infa	infA	8	E
EP	kelsic_2016_infa	infA	25	E
EP	kelsic_2016_infa	infA	27	E
EP	matreyek_2018_pten	PTEN	18	E
EP	matreyek_2018_pten	PTEN	285	E
EP	matreyek_2018_pten	PTEN	394	E
EP	matreyek_2018_tpmt	TPMT	27	E
EP	matreyek_2018_tpmt	TPMT	28	E
EP	matreyek_2018_tpmt	TPMT	224	E
EP	melamed_2013_pab1	PAB1	161	E
EP	melamed_2013_pab1	PAB1	174	E
EP	melamed_2013_pab1	PAB1	175	E
EP	melamed_2013_pab1	PAB1	176	E
EP	melamed_2013_pab1	PAB1	181	E
EP	melamed_2013_pab1	PAB1	195	E
EP	mishra_2016_hsp90	HSP90	4	E
EP	mishra_2016_hsp90	HSP90	28	E
EP	mishra_2016_hsp90	HSP90	57	E
EP	mishra_2016_hsp90	HSP90	59	E
EP	mishra_2016_hsp90	HSP90	71	E
EP	mishra_2016_hsp90	HSP90	88	E
EP	mishra_2016_hsp90	HSP90	106	E
EP	mishra_2016_hsp90	HSP90	144	E
EP	mishra_2016_hsp90	HSP90	165	E
EP	mishra_2016_hsp90	HSP90	183	E
EP	mishra_2016_hsp90	HSP90	186	E
EP	mishra_2016_hsp90	HSP90	187	E
EP	mishra_2016_hsp90	HSP90	192	E
EP	mishra_2016_hsp90	HSP90	199	E
EP	mishra_2016_hsp90	HSP90	212	E
EP	mishra_2016_hsp90	HSP90	214	E
EP	mishra_2016_hsp90	HSP90	216	E
EP	mishra_2016_hsp90	HSP90	221	E
EP	mishra_2016_hsp90	HSP90	223	E
EP	mishra_2016_hsp90	HSP90	227	E
EP	mishra_2016_hsp90	HSP90	228	E
EP	olson_2014_proteing	Protein G	15	E
EP	olson_2014_proteing	Protein G	19	E
EP	olson_2014_proteing	Protein G	42	E
EP	olson_2014_proteing	Protein G	56	E
EP	roscoe_2013_ubi	UBI	16	E
EP	roscoe_2013_ubi	UBI	18	E
EP	roscoe_2014_ubi	UBI	16	E
EP	roscoe_2014_ubi	UBI	18	E
EP	roscoe_2014_ubi	UBI	51	E
EP	roscoe_2014_ubi	UBI	64	E
EP	starita_2015_brca1	BRCA1	9	E
EP	starita_2015_brca1	BRCA1	10	E
EP	starita_2015_brca1	BRCA1	23	E
EP	starita_2015_brca1	BRCA1	33	E
EP	starita_2015_brca1	BRCA1	141	E
EP	starita_2015_brca1	BRCA1	143	E
EP	starita_2015_brca1	BRCA1	149	E
EP	steinberg_2016_tem1	TEM1	46	E
EP	steinberg_2016_tem1	TEM1	62	E
EP	steinberg_2016_tem1	TEM1	108	E
EP	steinberg_2016_tem1	TEM1	145	E
EP	steinberg_2016_tem1	TEM1	166	E
EP	steinberg_2016_tem1	TEM1	169	E
EP	steinberg_2016_tem1	TEM1	175	E
EP	steinberg_2016_tem1	TEM1	237	E
EP	sun_2018_cbs	CBS	29	E
EP	sun_2018_cbs	CBS	37	E
EP	sun_2018_cbs	CBS	297	E
EP	sun_2018_cbs	CBS	400	E
EP	sun_2018_cbs	CBS	404	E
EP	sun_2018_cbs	CBS	451	E
EP	weile_2017_sumo1	SUMO1	18	E
EP	wrenbeck_2017_amie	amiE	82	E
EP	wrenbeck_2017_amie	amiE	154	E
EP	wrenbeck_2017_amie	amiE	340	E
F1	ahler_2019_src	Src	352	F
F2	ahler_2019_src	Src	427	F
F1	ahler_2019_src	Src	442	F
F1	ahler_2019_src	Src	451	F
F1	ahler_2019_src	Src	512	F
F2	ahler_2019_src	Src	518	F
F2	araya_2012_yap1	YAP1	189	F
F2	bandaru_2017_ras	Ras	28	F
F2	bandaru_2017_ras	Ras	78	F
F1	bandaru_2017_ras	Ras	82	F
F2	bandaru_2017_ras	Ras	90	F
F1	bandaru_2017_ras	Ras	156	F
F1	dorrity_2018_ste12	STE12	140	F
F1	dorrity_2018_ste12	STE12	155	F
F1	doud_2015_np	NP	39	F
F2	doud_2015_np	NP	71	F
F2	doud_2015_np	NP	206	F
F2	doud_2015_np	NP	230	F
F2	doud_2015_np	NP	258	F
F2	doud_2015_np	NP	291	F
F1	doud_2015_np	NP	304	F
F2	doud_2015_np	NP	338	F
F1	doud_2015_np	NP	346	F
F1	doud_2015_np	NP	412	F
F1	doud_2015_np	NP	420	F
F2	doud_2015_np	NP	429	F
F2	doud_2015_np	NP	458	F
F2	doud_2015_np	NP	464	F
F3	doud_2015_np	NP	479	F
F2	doud_2015_np	NP	488	F
F2	doud_2015_np	NP	489	F
F2	giacomelli_2018_tp53	TP53	19	F
F2	giacomelli_2018_tp53	TP53	54	F
F1	giacomelli_2018_tp53	TP53	109	F
F2	giacomelli_2018_tp53	TP53	113	F
F2	giacomelli_2018_tp53	TP53	134	F
F2	giacomelli_2018_tp53	TP53	212	F
F2	giacomelli_2018_tp53	TP53	270	F
F2	giacomelli_2018_tp53	TP53	328	F
F1	giacomelli_2018_tp53	TP53	338	F
F1	giacomelli_2018_tp53	TP53	341	F
F2	giacomelli_2018_tp53	TP53	385	F
F3	hartman_2018_cp	CP	5	F
F2	hartman_2018_cp	CP	8	F
F3	hartman_2018_cp	CP	26	F
F2	hartman_2018_cp	CP	96	F
F3	heredia_2018_ccr5	CCR5	41	F
F1	heredia_2018_ccr5	CCR5	43	F
F1	heredia_2018_ccr5	CCR5	45	F
F1	heredia_2018_ccr5	CCR5	78	F
F1	heredia_2018_ccr5	CCR5	79	F
F3	heredia_2018_ccr5	CCR5	85	F
F1	heredia_2018_ccr5	CCR5	96	F
F1	heredia_2018_ccr5	CCR5	109	F
F1	heredia_2018_ccr5	CCR5	112	F
F3	heredia_2018_ccr5	CCR5	113	F
F1	heredia_2018_ccr5	CCR5	117	F
F3	heredia_2018_ccr5	CCR5	118	F
F1	heredia_2018_ccr5	CCR5	135	F
F1	heredia_2018_ccr5	CCR5	144	F
F1	heredia_2018_ccr5	CCR5	158	F
F1	heredia_2018_ccr5	CCR5	166	F
F1	heredia_2018_ccr5	CCR5	182	F
F3	heredia_2018_ccr5	CCR5	189	F
F3	heredia_2018_ccr5	CCR5	193	F
F1	heredia_2018_ccr5	CCR5	238	F
F1	heredia_2018_ccr5	CCR5	245	F
F1	heredia_2018_ccr5	CCR5	247	F
F1	heredia_2018_ccr5	CCR5	260	F
F1	heredia_2018_ccr5	CCR5	263	F
F1	heredia_2018_ccr5	CCR5	264	F
F2	heredia_2018_ccr5	CCR5	299	F
F1	heredia_2018_ccr5	CCR5	304	F
F1	heredia_2018_ccr5	CCR5	311	F
F1	heredia_2018_ccr5	CCR5	312	F
F1	heredia_2018_ccr5	CCR5	320	F
F1	heredia_2018_ccr5	CCR5	327	F
F3	heredia_2018_cxcr4	CXCR4	29	F
F2	heredia_2018_cxcr4	CXCR4	36	F
F2	heredia_2018_cxcr4	CXCR4	40	F
F2	heredia_2018_cxcr4	CXCR4	49	F
F1	heredia_2018_cxcr4	CXCR4	87	F
F1	heredia_2018_cxcr4	CXCR4	93	F
F2	heredia_2018_cxcr4	CXCR4	104	F
F1	heredia_2018_cxcr4	CXCR4	107	F
F2	heredia_2018_cxcr4	CXCR4	129	F
F1	heredia_2018_cxcr4	CXCR4	172	F
F1	heredia_2018_cxcr4	CXCR4	174	F
F1	heredia_2018_cxcr4	CXCR4	189	F
F1	heredia_2018_cxcr4	CXCR4	199	F
F2	heredia_2018_cxcr4	CXCR4	201	F
F1	heredia_2018_cxcr4	CXCR4	248	F
F2	heredia_2018_cxcr4	CXCR4	249	F
F2	heredia_2018_cxcr4	CXCR4	264	F
F2	heredia_2018_cxcr4	CXCR4	276	F
F2	heredia_2018_cxcr4	CXCR4	292	F
F2	heredia_2018_cxcr4	CXCR4	293	F
F2	heredia_2018_cxcr4	CXCR4	304	F
F1	heredia_2018_cxcr4	CXCR4	309	F
F2	heredia_2018_cxcr4	CXCR4	349	F
F2	hietpas_2011_hsp90	HSP90	583	F
F1	jones_2019_adrb2	ADRB2	10	F
F1	jones_2019_adrb2	ADRB2	49	F
F1	jones_2019_adrb2	ADRB2	61	F
F2	jones_2019_adrb2	ADRB2	71	F
F1	jones_2019_adrb2	ADRB2	89	F
F2	jones_2019_adrb2	ADRB2	101	F
F2	jones_2019_adrb2	ADRB2	104	F
F1	jones_2019_adrb2	ADRB2	108	F
F1	jones_2019_adrb2	ADRB2	133	F
F2	jones_2019_adrb2	ADRB2	139	F
F1	jones_2019_adrb2	ADRB2	166	F
F1	jones_2019_adrb2	ADRB2	193	F
F2	jones_2019_adrb2	ADRB2	194	F
F1	jones_2019_adrb2	ADRB2	208	F
F2	jones_2019_adrb2	ADRB2	217	F
F3	jones_2019_adrb2	ADRB2	223	F
F3	jones_2019_adrb2	ADRB2	240	F
F1	jones_2019_adrb2	ADRB2	264	F
F1	jones_2019_adrb2	ADRB2	282	F
F2	jones_2019_adrb2	ADRB2	289	F
F1	jones_2019_adrb2	ADRB2	290	F
F1	jones_2019_adrb2	ADRB2	321	F
F1	jones_2019_adrb2	ADRB2	332	F
F1	jones_2019_adrb2	ADRB2	336	F
F3	jones_2019_adrb2	ADRB2	387	F
F1	kelsic_2016_infa	infA	22	F
F1	kelsic_2016_infa	infA	69	F
F1	lee_2018_ha	HA	95	F
F2	lee_2018_ha	HA	103	F
F2	lee_2018_ha	HA	136	F
F2	lee_2018_ha	HA	141	F
F2	lee_2018_ha	HA	163	F
F2	lee_2018_ha	HA	164	F
F2	lee_2018_ha	HA	175	F
F2	lee_2018_ha	HA	190	F
F2	lee_2018_ha	HA	209	F
F2	lee_2018_ha	HA	274	F
F2	lee_2018_ha	HA	310	F
F1	lee_2018_ha	HA	348	F
F2	lee_2018_ha	HA	354	F
F2	lee_2018_ha	HA	369	F
F2	lee_2018_ha	HA	408	F
F2	lee_2018_ha	HA	415	F
F2	lee_2018_ha	HA	464	F
F2	lee_2018_ha	HA	483	F
F1	lee_2018_ha	HA	516	F
F1	lee_2018_ha	HA	536	F
F2	lee_2018_ha	HA	541	F
F1	lee_2018_ha	HA	550	F
F2	matreyek_2018_pten	PTEN	21	F
F2	matreyek_2018_pten	PTEN	37	F
F2	matreyek_2018_pten	PTEN	56	F
F1	matreyek_2018_pten	PTEN	81	F
F1	matreyek_2018_pten	PTEN	90	F
F1	matreyek_2018_pten	PTEN	104	F
F2	matreyek_2018_pten	PTEN	154	F
F1	matreyek_2018_pten	PTEN	206	F
F1	matreyek_2018_pten	PTEN	215	F
F1	matreyek_2018_pten	PTEN	243	F
F1	matreyek_2018_pten	PTEN	257	F
F1	matreyek_2018_pten	PTEN	271	F
F2	matreyek_2018_pten	PTEN	337	F
F2	matreyek_2018_pten	PTEN	347	F
F1	matreyek_2018_tpmt	TPMT	40	F
F1	matreyek_2018_tpmt	TPMT	66	F
F1	matreyek_2018_tpmt	TPMT	67	F
F1	matreyek_2018_tpmt	TPMT	79	F
F1	matreyek_2018_tpmt	TPMT	121	F
F2	matreyek_2018_tpmt	TPMT	171	F
F2	matreyek_2018_tpmt	TPMT	197	F
F1	matreyek_2018_tpmt	TPMT	208	F
F1	matreyek_2018_tpmt	TPMT	223	F
F2	melamed_2013_pab1	PAB1	129	F
F1	melamed_2013_pab1	PAB1	146	F
F1	melamed_2013_pab1	PAB1	149	F
F1	melamed_2013_pab1	PAB1	168	F
F2	melamed_2013_pab1	PAB1	170	F
F1	melamed_2013_pab1	PAB1	173	F
FO	melnikov_2014_aph3ii	APH3II	20	F
F1	melnikov_2014_aph3ii	APH3II	37	F
F2	melnikov_2014_aph3ii	APH3II	48	F
F2	melnikov_2014_aph3ii	APH3II	133	F
F1	melnikov_2014_aph3ii	APH3II	171	F
F2	melnikov_2014_aph3ii	APH3II	203	F
F1	melnikov_2014_aph3ii	APH3II	206	F
F2	melnikov_2014_aph3ii	APH3II	240	F
F1	melnikov_2014_aph3ii	APH3II	256	F
F2	melnikov_2014_aph3ii	APH3II	263	F
F2	melnikov_2014_aph3ii	APH3II	264	F
F1	mishra_2016_hsp90	HSP90	6	F
F1	mishra_2016_hsp90	HSP90	8	F
F1	mishra_2016_hsp90	HSP90	30	F
F1	mishra_2016_hsp90	HSP90	104	F
F1	mishra_2016_hsp90	HSP90	120	F
F1	mishra_2016_hsp90	HSP90	124	F
F2	mishra_2016_hsp90	HSP90	128	F
F1	mishra_2016_hsp90	HSP90	156	F
F1	mishra_2016_hsp90	HSP90	200	F
F1	olson_2014_proteing	Protein G	30	F
F1	olson_2014_proteing	Protein G	52	F
F1	roscoe_2013_ubi	UBI	4	F
F1	roscoe_2013_ubi	UBI	45	F
F1	roscoe_2014_ubi	UBI	45	F
F2	starita_2015_brca1	BRCA1	43	F
F1	starita_2015_brca1	BRCA1	79	F
F1	starita_2015_brca1	BRCA1	93	F
F3	starita_2015_brca1	BRCA1	228	F
F1	steinberg_2016_tem1	TEM1	13	F
F1	steinberg_2016_tem1	TEM1	14	F
FO	steinberg_2016_tem1	TEM1	17	F
F1	steinberg_2016_tem1	TEM1	58	F
F1	steinberg_2016_tem1	TEM1	64	F
F1	steinberg_2016_tem1	TEM1	70	F
F1	steinberg_2016_tem1	TEM1	149	F
F1	steinberg_2016_tem1	TEM1	228	F
F2	sun_2018_cbs	CBS	99	F
F2	sun_2018_cbs	CBS	111	F
F1	sun_2018_cbs	CBS	112	F
F2	sun_2018_cbs	CBS	197	F
F2	sun_2018_cbs	CBS	310	F
F3	sun_2018_cbs	CBS	324	F
F2	sun_2018_cbs	CBS	332	F
F1	sun_2018_cbs	CBS	334	F
F2	sun_2018_cbs	CBS	385	F
F2	sun_2018_cbs	CBS	396	F
F1	sun_2018_cbs	CBS	443	F
F3	sun_2018_cbs	CBS	487	F
F3	sun_2018_cbs	CBS	508	F
F1	sun_2018_cbs	CBS	542	F
F3	weile_2017_calm1	CALM1	13	F
F3	weile_2017_calm1	CALM1	17	F
F1	weile_2017_calm1	CALM1	20	F
F3	weile_2017_calm1	CALM1	66	F
F3	weile_2017_calm1	CALM1	69	F
F2	weile_2017_calm1	CALM1	90	F
F2	weile_2017_calm1	CALM1	93	F
F2	weile_2017_calm1	CALM1	142	F
F3	weile_2017_sumo1	SUMO1	36	F
F2	weile_2017_sumo1	SUMO1	64	F
F2	weile_2017_sumo1	SUMO1	66	F
F3	weile_2017_tpk1	TPK1	5	F
F1	weile_2017_tpk1	TPK1	32	F
F3	weile_2017_tpk1	TPK1	63	F
F3	weile_2017_tpk1	TPK1	67	F
F3	weile_2017_tpk1	TPK1	72	F
F1	weile_2017_tpk1	TPK1	101	F
F1	weile_2017_tpk1	TPK1	132	F
F1	weile_2017_tpk1	TPK1	143	F
F1	weile_2017_tpk1	TPK1	151	F
F3	weile_2017_tpk1	TPK1	211	F
F2	weile_2017_ube2i	UBE2I	22	F
F2	weile_2017_ube2i	UBE2I	24	F
F2	weile_2017_ube2i	UBE2I	58	F
F1	weile_2017_ube2i	UBE2I	64	F
F2	weile_2017_ube2i	UBE2I	77	F
F2	weile_2017_ube2i	UBE2I	82	F
F3	weile_2017_ube2i	UBE2I	155	F
F1	wrenbeck_2017_amie	amiE	57	F
F1	wrenbeck_2017_amie	amiE	87	F
F3	wrenbeck_2017_amie	amiE	100	F
F1	wrenbeck_2017_amie	amiE	223	F
F1	wrenbeck_2017_amie	amiE	230	F
F1	wrenbeck_2017_amie	amiE	238	F
F1	wrenbeck_2017_amie	amiE	277	F
F1	wrenbeck_2017_amie	amiE	302	F
F1	wrenbeck_2017_amie	amiE	304	F
FP	jiang_2013_hsp90	HSP90	583	F
FP	lee_2018_ha	HA	15	F
FP	mishra_2016_hsp90	HSP90	63	F
FP	mishra_2016_hsp90	HSP90	176	F
FP	roscoe_2014_ubi	UBI	4	F
FP	starita_2015_brca1	BRCA1	46	F
FP	starita_2015_brca1	BRCA1	107	F
FP	steinberg_2016_tem1	TEM1	6	F
FP	steinberg_2016_tem1	TEM1	22	F
FP	sun_2018_cbs	CBS	531	F
G4	ahler_2019_src	Src	2	G
G2	ahler_2019_src	Src	279	G
G3	ahler_2019_src	Src	287	G
G6	ahler_2019_src	Src	291	G
G4	ahler_2019_src	Src	347	G
G5	ahler_2019_src	Src	355	G
G4	ahler_2019_src	Src	398	G
G1	ahler_2019_src	Src	409	G
G1	ahler_2019_src	Src	424	G
G4	ahler_2019_src	Src	440	G
G3	ahler_2019_src	Src	481	G
G1	araya_2012_yap1	YAP1	176	G
G4	araya_2012_yap1	YAP1	185	G
G1	bandaru_2017_ras	Ras	10	G
G5	bandaru_2017_ras	Ras	13	G
G1	bandaru_2017_ras	Ras	15	G
G3	bandaru_2017_ras	Ras	48	G
G1	bandaru_2017_ras	Ras	60	G
G2	bandaru_2017_ras	Ras	75	G
G7	bandaru_2017_ras	Ras	77	G
G2	bandaru_2017_ras	Ras	115	G
G2	bandaru_2017_ras	Ras	138	G
G1	doud_2015_np	NP	5	G
G2	doud_2015_np	NP	17	G
G2	doud_2015_np	NP	30	G
G1	doud_2015_np	NP	35	G
G1	doud_2015_np	NP	37	G
G2	doud_2015_np	NP	54	G
G3	doud_2015_np	NP	86	G
G1	doud_2015_np	NP	93	G
G1	doud_2015_np	NP	94	G
G4	doud_2015_np	NP	126	G
G1	doud_2015_np	NP	132	G
G3	doud_2015_np	NP	158	G
G1	doud_2015_np	NP	169	G
G1	doud_2015_np	NP	177	G
G1	doud_2015_np	NP	180	G
G1	doud_2015_np	NP	185	G
G1	doud_2015_np	NP	187	G
G1	doud_2015_np	NP	200	G
G1	doud_2015_np	NP	209	G
G1	doud_2015_np	NP	212	G
G1	doud_2015_np	NP	228	G
G1	doud_2015_np	NP	249	G
G7	doud_2015_np	NP	268	G
G1	doud_2015_np	NP	282	G
G1	doud_2015_np	NP	288	G
G1	doud_2015_np	NP	295	G
G1	doud_2015_np	NP	300	G
G1	doud_2015_np	NP	349	G
G1	doud_2015_np	NP	356	G
G1	doud_2015_np	NP	362	G
G1	doud_2015_np	NP	393	G
G1	doud_2015_np	NP	394	G
G2	doud_2015_np	NP	404	G
G7	doud_2015_np	NP	431	G
G1	doud_2015_np	NP	435	G
G2	doud_2015_np	NP	450	G
G4	doud_2015_np	NP	460	G
G1	doud_2015_np	NP	462	G
G1	doud_2015_np	NP	485	G
G1	doud_2015_np	NP	490	G
G6	giacomelli_2018_tp53	TP53	59	G
G2	giacomelli_2018_tp53	TP53	105	G
G1	giacomelli_2018_tp53	TP53	108	G
G4	giacomelli_2018_tp53	TP53	112	G
G4	giacomelli_2018_tp53	TP53	154	G
G3	giacomelli_2018_tp53	TP53	187	G
G3	giacomelli_2018_tp53	TP53	199	G
G1	giacomelli_2018_tp53	TP53	226	G
G2	giacomelli_2018_tp53	TP53	244	G
G2	giacomelli_2018_tp53	TP53	245	G
G4	giacomelli_2018_tp53	TP53	262	G
G1	giacomelli_2018_tp53	TP53	266	G
G7	giacomelli_2018_tp53	TP53	279	G
G4	giacomelli_2018_tp53	TP53	334	G
G6	giacomelli_2018_tp53	TP53	374	G
G6	giacomelli_2018_tp53	TP53	389	G
G3	hartman_2018_cp	CP	14	G
G1	hartman_2018_cp	CP	15	G
G4	hartman_2018_cp	CP	17	G
G2	hartman_2018_cp	CP	29	G
G2	hartman_2018_cp	CP	74	G
G1	hartman_2018_cp	CP	75	G
G2	hartman_2018_cp	CP	111	G
G1	hartman_2018_cp	CP	116	G
G2	hartman_2018_cp	CP	128	G
G2	heredia_2018_ccr5	CCR5	44	G
G2	heredia_2018_ccr5	CCR5	47	G
G2	heredia_2018_ccr5	CCR5	97	G
G2	heredia_2018_ccr5	CCR5	106	G
G2	heredia_2018_ccr5	CCR5	111	G
G2	heredia_2018_ccr5	CCR5	115	G
G2	heredia_2018_ccr5	CCR5	145	G
G2	heredia_2018_ccr5	CCR5	163	G
G2	heredia_2018_ccr5	CCR5	173	G
G2	heredia_2018_ccr5	CCR5	202	G
G5	heredia_2018_ccr5	CCR5	216	G
G4	heredia_2018_ccr5	CCR5	265	G
G2	heredia_2018_ccr5	CCR5	286	G
G5	heredia_2018_ccr5	CCR5	301	G
G7	heredia_2018_ccr5	CCR5	344	G
G5	heredia_2018_cxcr4	CXCR4	3	G
G3	heredia_2018_cxcr4	CXCR4	17	G
G1	heredia_2018_cxcr4	CXCR4	19	G
G2	heredia_2018_cxcr4	CXCR4	52	G
G5	heredia_2018_cxcr4	CXCR4	55	G
G7	heredia_2018_cxcr4	CXCR4	57	G
G1	heredia_2018_cxcr4	CXCR4	64	G
G4	heredia_2018_cxcr4	CXCR4	105	G
G3	heredia_2018_cxcr4	CXCR4	159	G
G1	heredia_2018_cxcr4	CXCR4	207	G
G1	heredia_2018_cxcr4	CXCR4	231	G
G7	heredia_2018_cxcr4	CXCR4	258	G
G7	heredia_2018_cxcr4	CXCR4	273	G
GO	heredia_2018_cxcr4	CXCR4	306	G
G5	heredia_2018_cxcr4	CXCR4	323	G
G2	heredia_2018_cxcr4	CXCR4	332	G
G5	heredia_2018_cxcr4	CXCR4	335	G
G2	heredia_2018_cxcr4	CXCR4	336	G
G3	hietpas_2011_hsp90	HSP90	584	G
G4	jiang_2013_hsp90	HSP90	584	G
G6	jones_2019_adrb2	ADRB2	2	G
G1	jones_2019_adrb2	ADRB2	5	G
G6	jones_2019_adrb2	ADRB2	7	G
G5	jones_2019_adrb2	ADRB2	16	G
G6	jones_2019_adrb2	ADRB2	35	G
G2	jones_2019_adrb2	ADRB2	37	G
G3	jones_2019_adrb2	ADRB2	50	G
G1	jones_2019_adrb2	ADRB2	83	G
G3	jones_2019_adrb2	ADRB2	90	G
G2	jones_2019_adrb2	ADRB2	102	G
G7	jones_2019_adrb2	ADRB2	162	G
G7	jones_2019_adrb2	ADRB2	238	G
G7	jones_2019_adrb2	ADRB2	252	G
G1	jones_2019_adrb2	ADRB2	255	G
G5	jones_2019_adrb2	ADRB2	257	G
G6	jones_2019_adrb2	ADRB2	276	G
G2	jones_2019_adrb2	ADRB2	280	G
G1	jones_2019_adrb2	ADRB2	315	G
G5	jones_2019_adrb2	ADRB2	320	G
G6	jones_2019_adrb2	ADRB2	351	G
G5	jones_2019_adrb2	ADRB2	353	G
G6	jones_2019_adrb2	ADRB2	358	G
G5	jones_2019_adrb2	ADRB2	361	G
G6	jones_2019_adrb2	ADRB2	365	G
G5	jones_2019_adrb2	ADRB2	383	G
G5	jones_2019_adrb2	ADRB2	389	G
G2	jones_2019_adrb2	ADRB2	392	G
G5	jones_2019_adrb2	ADRB2	403	G
G7	kelsic_2016_infa	infA	11	G
G7	kelsic_2016_infa	infA	38	G
G7	kelsic_2016_infa	infA	65	G
G1	lee_2018_ha	HA	32	G
G1	lee_2018_ha	HA	39	G
G3	lee_2018_ha	HA	65	G
G1	lee_2018_ha	HA	77	G
G1	lee_2018_ha	HA	88	G
G2	lee_2018_ha	HA	94	G
G1	lee_2018_ha	HA	132	G
G1	lee_2018_ha	HA	145	G
G1	lee_2018_ha	HA	150	G
G1	lee_2018_ha	HA	197	G
G2	lee_2018_ha	HA	202	G
G3	lee_2018_ha	HA	216	G
G7	lee_2018_ha	HA	234	G
G1	lee_2018_ha	HA	256	G
G1	lee_2018_ha	HA	265	G
G1	lee_2018_ha	HA	272	G
G1	lee_2018_ha	HA	279	G
G5	lee_2018_ha	HA	291	G
G1	lee_2018_ha	HA	302	G
G1	lee_2018_ha	HA	319	G
G1	lee_2018_ha	HA	335	G
G1	lee_2018_ha	HA	346	G
G4	lee_2018_ha	HA	349	G
G1	lee_2018_ha	HA	353	G
G3	lee_2018_ha	HA	358	G
G2	lee_2018_ha	HA	361	G
G1	lee_2018_ha	HA	365	G
G1	lee_2018_ha	HA	368	G
G1	lee_2018_ha	HA	376	G
G1	lee_2018_ha	HA	378	G
G1	lee_2018_ha	HA	395	G
G6	lee_2018_ha	HA	420	G
G2	lee_2018_ha	HA	479	G
G1	lee_2018_ha	HA	481	G
G4	lee_2018_ha	HA	495	G
G2	lee_2018_ha	HA	500	G
G1	lee_2018_ha	HA	526	G
G7	lee_2018_ha	HA	549	G
G1	lee_2018_ha	HA	558	G
G6	matreyek_2018_pten	PTEN	20	G
G2	matreyek_2018_pten	PTEN	208	G
G1	matreyek_2018_tpmt	TPMT	3	G
G5	matreyek_2018_tpmt	TPMT	36	G
G6	matreyek_2018_tpmt	TPMT	45	G
G1	matreyek_2018_tpmt	TPMT	59	G
G1	matreyek_2018_tpmt	TPMT	71	G
G3	matreyek_2018_tpmt	TPMT	83	G
G3	matreyek_2018_tpmt	TPMT	88	G
G4	matreyek_2018_tpmt	TPMT	153	G
G6	matreyek_2018_tpmt	TPMT	161	G
G3	matreyek_2018_tpmt	TPMT	194	G
G1	matreyek_2018_tpmt	TPMT	209	G
G1	matreyek_2018_tpmt	TPMT	231	G
G2	melamed_2013_pab1	PAB1	150	G
G5	melamed_2013_pab1	PAB1	163	G
G3	melamed_2013_pab1	PAB1	167	G
G3	melamed_2013_pab1	PAB1	169	G
G7	melamed_2013_pab1	PAB1	177	G
G3	melamed_2013_pab1	PAB1	188	G
G3	melamed_2013_pab1	PAB1	193	G
G6	melnikov_2014_aph3ii	APH3II	6	G
G6	melnikov_2014_aph3ii	APH3II	10	G
G6	melnikov_2014_aph3ii	APH3II	21	G
G2	melnikov_2014_aph3ii	APH3II	30	G
G4	melnikov_2014_aph3ii	APH3II	43	G
G4	melnikov_2014_aph3ii	APH3II	55	G
G3	melnikov_2014_aph3ii	APH3II	74	G
G3	melnikov_2014_aph3ii	APH3II	88	G
G4	melnikov_2014_aph3ii	APH3II	95	G
G4	melnikov_2014_aph3ii	APH3II	99	G
G4	melnikov_2014_aph3ii	APH3II	151	G
G4	melnikov_2014_aph3ii	APH3II	164	G
G4	melnikov_2014_aph3ii	APH3II	181	G
G2	melnikov_2014_aph3ii	APH3II	189	G
G4	melnikov_2014_aph3ii	APH3II	201	G
G2	melnikov_2014_aph3ii	APH3II	205	G
G2	melnikov_2014_aph3ii	APH3II	210	G
G2	melnikov_2014_aph3ii	APH3II	213	G
G2	melnikov_2014_aph3ii	APH3II	233	G
G6	melnikov_2014_aph3ii	APH3II	234	G
G2	melnikov_2014_aph3ii	APH3II	245	G
G1	mishra_2016_hsp90	HSP90	81	G
G2	mishra_2016_hsp90	HSP90	83	G
G1	mishra_2016_hsp90	HSP90	94	G
G3	mishra_2016_hsp90	HSP90	100	G
G1	mishra_2016_hsp90	HSP90	118	G
G1	mishra_2016_hsp90	HSP90	121	G
G1	mishra_2016_hsp90	HSP90	123	G
G3	mishra_2016_hsp90	HSP90	153	G
G4	mishra_2016_hsp90	HSP90	170	G
G1	olson_2014_proteing	Protein G	9	G
G1	olson_2014_proteing	Protein G	14	G
G4	olson_2014_proteing	Protein G	38	G
G1	olson_2014_proteing	Protein G	41	G
G2	roscoe_2013_ubi	UBI	35	G
G1	roscoe_2013_ubi	UBI	75	G
G2	roscoe_2014_ubi	UBI	10	G
G2	roscoe_2014_ubi	UBI	35	G
G3	roscoe_2014_ubi	UBI	47	G
G1	roscoe_2014_ubi	UBI	75	G
G1	roscoe_2014_ubi	UBI	76	G
G5	starita_2015_brca1	BRCA1	57	G
G1	starita_2015_brca1	BRCA1	200	G
G5	starita_2015_brca1	BRCA1	211	G
G2	starita_2015_brca1	BRCA1	275	G
G2	steinberg_2016_tem1	TEM1	39	G
G2	steinberg_2016_tem1	TEM1	43	G
G3	steinberg_2016_tem1	TEM1	52	G
G7	steinberg_2016_tem1	TEM1	76	G
G4	steinberg_2016_tem1	TEM1	85	G
G3	steinberg_2016_tem1	TEM1	114	G
G4	steinberg_2016_tem1	TEM1	141	G
G3	steinberg_2016_tem1	TEM1	142	G
G3	steinberg_2016_tem1	TEM1	154	G
G2	steinberg_2016_tem1	TEM1	194	G
G1	steinberg_2016_tem1	TEM1	216	G
G3	steinberg_2016_tem1	TEM1	226	G
G2	steinberg_2016_tem1	TEM1	234	G
G2	steinberg_2016_tem1	TEM1	236	G
G3	steinberg_2016_tem1	TEM1	239	G
G2	steinberg_2016_tem1	TEM1	242	G
G1	steinberg_2016_tem1	TEM1	248	G
G1	steinberg_2016_tem1	TEM1	263	G
G7	steinberg_2016_tem1	TEM1	279	G
G2	sun_2018_cbs	CBS	11	G
G5	sun_2018_cbs	CBS	20	G
G1	sun_2018_cbs	CBS	26	G
G1	sun_2018_cbs	CBS	31	G
G3	sun_2018_cbs	CBS	57	G
G2	sun_2018_cbs	CBS	85	G
G1	sun_2018_cbs	CBS	96	G
G2	sun_2018_cbs	CBS	100	G
G3	sun_2018_cbs	CBS	134	G
G1	sun_2018_cbs	CBS	139	G
G2	sun_2018_cbs	CBS	148	G
G2	sun_2018_cbs	CBS	151	G
G1	sun_2018_cbs	CBS	153	G
G1	sun_2018_cbs	CBS	162	G
G1	sun_2018_cbs	CBS	185	G
G2	sun_2018_cbs	CBS	205	G
G3	sun_2018_cbs	CBS	246	G
G1	sun_2018_cbs	CBS	256	G
G3	sun_2018_cbs	CBS	258	G
G3	sun_2018_cbs	CBS	259	G
G1	sun_2018_cbs	CBS	263	G
G4	sun_2018_cbs	CBS	274	G
G2	sun_2018_cbs	CBS	279	G
G1	sun_2018_cbs	CBS	284	G
G1	sun_2018_cbs	CBS	305	G
G3	sun_2018_cbs	CBS	307	G
G1	sun_2018_cbs	CBS	343	G
G1	sun_2018_cbs	CBS	347	G
G2	sun_2018_cbs	CBS	348	G
G3	sun_2018_cbs	CBS	351	G
G3	sun_2018_cbs	CBS	395	G
G5	sun_2018_cbs	CBS	432	G
G1	sun_2018_cbs	CBS	442	G
G2	sun_2018_cbs	CBS	453	G
G3	sun_2018_cbs	CBS	457	G
G2	sun_2018_cbs	CBS	462	G
G5	sun_2018_cbs	CBS	471	G
G4	sun_2018_cbs	CBS	480	G
G1	sun_2018_cbs	CBS	522	G
G2	sun_2018_cbs	CBS	532	G
G5	weile_2017_calm1	CALM1	24	G
G5	weile_2017_calm1	CALM1	26	G
G3	weile_2017_calm1	CALM1	34	G
G5	weile_2017_calm1	CALM1	41	G
G1	weile_2017_calm1	CALM1	60	G
G5	weile_2017_calm1	CALM1	62	G
G5	weile_2017_calm1	CALM1	97	G
G1	weile_2017_calm1	CALM1	99	G
G6	weile_2017_calm1	CALM1	114	G
G4	weile_2017_calm1	CALM1	133	G
G2	weile_2017_calm1	CALM1	135	G
G4	weile_2017_sumo1	SUMO1	14	G
G1	weile_2017_sumo1	SUMO1	28	G
G4	weile_2017_sumo1	SUMO1	56	G
G2	weile_2017_sumo1	SUMO1	68	G
G5	weile_2017_sumo1	SUMO1	81	G
G3	weile_2017_sumo1	SUMO1	96	G
G3	weile_2017_sumo1	SUMO1	97	G
G5	weile_2017_tpk1	TPK1	15	G
G5	weile_2017_tpk1	TPK1	47	G
G7	weile_2017_tpk1	TPK1	48	G
G7	weile_2017_tpk1	TPK1	58	G
G3	weile_2017_tpk1	TPK1	70	G
G2	weile_2017_tpk1	TPK1	87	G
G1	weile_2017_tpk1	TPK1	126	G
G2	weile_2017_tpk1	TPK1	127	G
G6	weile_2017_tpk1	TPK1	130	G
G3	weile_2017_tpk1	TPK1	168	G
G3	weile_2017_tpk1	TPK1	177	G
G1	weile_2017_tpk1	TPK1	180	G
G2	weile_2017_tpk1	TPK1	184	G
G3	weile_2017_tpk1	TPK1	189	G
G3	weile_2017_tpk1	TPK1	199	G
G1	weile_2017_tpk1	TPK1	212	G
G3	weile_2017_tpk1	TPK1	223	G
G1	weile_2017_tpk1	TPK1	225	G
G5	weile_2017_ube2i	UBE2I	3	G
G2	weile_2017_ube2i	UBE2I	23	G
G4	weile_2017_ube2i	UBE2I	34	G
G3	weile_2017_ube2i	UBE2I	47	G
G4	weile_2017_ube2i	UBE2I	50	G
G6	weile_2017_ube2i	UBE2I	55	G
G3	weile_2017_ube2i	UBE2I	56	G
G3	weile_2017_ube2i	UBE2I	90	G
G3	weile_2017_ube2i	UBE2I	115	G
G2	wrenbeck_2017_amie	amiE	4	G
G2	wrenbeck_2017_amie	amiE	14	G
G3	wrenbeck_2017_amie	amiE	44	G
G2	wrenbeck_2017_amie	amiE	48	G
G2	wrenbeck_2017_amie	amiE	51	G
G2	wrenbeck_2017_amie	amiE	64	G
G2	wrenbeck_2017_amie	amiE	81	G
G2	wrenbeck_2017_amie	amiE	98	G
G2	wrenbeck_2017_amie	amiE	104	G
G2	wrenbeck_2017_amie	amiE	126	G
G2	wrenbeck_2017_amie	amiE	147	G
G4	wrenbeck_2017_amie	amiE	148	G
[truncated: 4,358 more rows]
